# Supplementary material for: Estimation of vaccination coverage from electronic healthcare records; methods performance evaluation – A contribution of the ADVANCE-project
Source: PLoS One. 2019 Sep 18;14(9):e0222296. doi: 10.1371/journal.pone.0222296 (PMC6750592; doi:10.1371/journal.pone.0222296)
Supplement: S1 R-Code — Functions for coverage estimation. (ZIP) [file pone.0222296.s001.zip]

Archive with 3 entries (3 files):
- estimation_coverage_FP29062018.R
- fingerprint_v2_06102017.R
- tables_coverage_FP_06102017.R
