# Supplementary material for: Estimation of vaccination coverage from electronic healthcare records; methods performance evaluation – A contribution of the ADVANCE-project
Source: PLoS One. 2019 Sep 18;14(9):e0222296. doi: 10.1371/journal.pone.0222296 (PMC6750592; doi:10.1371/journal.pone.0222296)
Supplement: S1 R-Code — Functions for coverage estimation. (ZIP) [file pone.0222296.s001.zip › estimation_coverage_FP29062018.R]

####WP5 - Advance

########################
###### Coverage ########
########################

####Estimate coverage function for the finger printing

estimate_coverage=function(output_folder, population, vaccination, age.at.startFU.inclusion, age.at.endFU.CC, 
                           year.studyend, birthyearsofinterest, dose, dose.combination, vac.name, date.studyend, stopping.age, starting.age, use.CDF, year.studystart, age.at.startFU.CC, date.studystart){
  setwd(output_folder)
  print(date.studystart)

  ####################################
  ######Differences in months########
  ####################################
  
  monnb<-function(d) {lt<-as.POSIXlt(as.Date(d, origin="1970-01-01"))
  return(lt$year*12 + lt$mon)}
  mondf<-function(d1,d2){monnb(d2)- monnb(d1)}
  
  ####################################
  ##Transformation of the input data##
  ####################################
  
  cat("limit the birthcohorts in chohort to the birthyears in cleanvaccinations \n")
  population<-population[format(population$birthdate, '%Y') %in% levels(as.factor(format(vaccination$birthdate, '%Y'))),]
  
  #vaccinerecordsforanalysis<-nrow(vaccination)
  personsforanalysis<-table(format(population$birthdate, '%Y'))
  

  #Add variables (possible to add ageA1indays, ageA2indays, etc)
  population$birth_year=as.numeric(format(as.Date(population$birthdate,date_format),"%Y"))
#   vaccination$birthweek=as.numeric(format(as.Date(vaccination$birthdate,date_format),"%m"))
#   vaccination$startmonth<-mondf(as.numeric(vaccination$birthdate), vaccination$cohortstart)
#   vaccination$endmonth<-mondf(as.numeric(vaccination$birthdate), vaccination$cohortend)
#   vaccination$localmaxnumberofdoses.P<-ifelse(!is.na(vaccination$date.P3), 'P3', (ifelse(!is.na(vaccination$date.P2),'P2', 'P1')))
#   vaccination$localmaxnumberofdoses.B<-ifelse(!is.na(vaccination$date.B1), "B1", "noBooster")
#   vaccination$timesincepreviousdose.P2<-vaccination$date.P2-vaccination$date.P1
#   vaccination$timesincepreviousdose.P3<-ifelse(!is.na(vaccination$date.P2), vaccination$date.P3-vaccination$date.P2, vaccination$date.P3-vaccination$date.P1)
#   vaccination$timesincepreviousdose.B1<-ifelse(!is.na(vaccination$date.P3), vaccination$date.B1-vaccination$date.P3, ifelse(!is.na(vaccination$date.P2), vaccination$date.B1-vaccination$date.P2, vaccination$date.B1-vaccination$date.P1))
  population$age.cohortstart<-round(as.numeric(population$startdate-population$birthdate)/7)
  population$age.cohortend<-round(as.numeric(population$enddate-population$birthdate)/7)-1
  
  #combine the vaccination and population file
  vaccination<-merge(vaccination, population, all.y=T, by=c('patientid', 'birth_year', 'birthdate', 'startdate', 'enddate'))
  
  
  #Remove persons starting FU later than the value provided by the user
  ageover30<-table(vaccination[vaccination$age.cohortstart>=age.at.startFU.inclusion,'birth_year'])
  vaccination<-vaccination[vaccination$age.cohortstart<age.at.startFU.inclusion,]
  remaining<-table(vaccination$birth_year)
  cat("Patients removed because their age at start FU exceeded user-provided value", ageover30, '\n')
  
   
  
  ##Coverage attrition diagram
  attr_cov<-list(personsforanalysis, ageover30, remaining)
  names(attr_cov)<-c('Persons for analysis', 'Persons with start of FU later than user provided value', 'Remaining number of persons for coverage estimation')
  attr_cov<-as.data.frame(attr_cov)
  write.table(attr_cov,paste(paste(vac.name, collapse=""),"attr_cov.txt",  sep="_"),sep=",")
  
  compare.vaccoverage4=NULL

  dose.vac.name<-expand.grid(dose, vac.name)
  dose.vac.name<-paste(dose.vac.name$Var1, dose.vac.name$Var2, sep="")
  
  cat('Subsetting the dose.vactype to those that are present within the vaccination records \n')
  cat('dose.vactype initially present', dose.vac.name ,'\n')
  #Subset the dose.vac.name to those that are present in the vaccination records
  dose.vac.name <- dose.vac.name[paste('vactype', dose.vac.name, sep='.') %in% colnames(vaccination)]
  cat('dose.vactype present after selection', dose.vac.name ,'\n')
  
  #lose those dose.combination elements that have a vactype.dose that is not present in the dataset:
  dose.combination<-dose.combination[which(lapply(lapply(dose.combination, FUN= function(x) (x %in% dose.vac.name)), function(x) all(x))==TRUE)]
  cat('dose.combination after selection of present vactypes', unlist(dose.combination) ,'\n')
  
  ## Combinations of doses
  if(length(dose.combination)>0){
    for (i in 1:length(dose.combination)){
         #add as column
      vaccination[paste('vactype', paste(dose.combination[[i]], collapse="_"), sep='.')]<-NA
      vaccination[paste('vactype', paste(dose.combination[[i]], collapse="_"), sep='.')]<-as.character(paste(dose.combination[[i]], collapse="_")) 
      #add date of last element if previous elements also have dates
      vaccination[paste('date', paste(dose.combination[[i]], collapse="_"), sep='.')]<-as.Date(NA)
      dateNA<- data.frame(matrix(0, ncol = 0, nrow = nrow(vaccination)))
      
        for(j in 1:length(dose.combination[[i]])){dateNA<-cbind(dateNA, is.na(vaccination[(paste('date', dose.combination[[i]][j], sep="."))]))}
      if (sum(rowSums(dateNA)>0)>1){
        vaccination[!as.vector(rowSums(dateNA)>0),paste('date', paste(dose.combination[[i]], collapse="_"), sep='.')]<-as.Date(vaccination[!as.vector(rowSums(dateNA)>0), paste('date', dose.combination[[i]][length(dose.combination[[i]])], sep=".")])
        #add to dose.vac.name
        dose.vac.name<-c(dose.vac.name, paste(dose.combination[[i]], collapse="_"))
      } else {cat('is present in dose.combination but not in dataset', dose.combination[[i]] ,'\n')}
    }}
  

  for (dosis.vactype in dose.vac.name){
    cat('Now running dose & vactype', dosis.vactype, '\n')
    
    vaccination.dose<-vaccination
    dose<-substr(dosis.vactype, 1, 2)
    vactype<-substr(dosis.vactype, 3, 999)
    if(nchar(dosis.vactype)>5){dose<-dosis.vactype; vactype<-'combination'}
    colnames(vaccination.dose)[grepl(paste('date', dosis.vactype, sep='.'), colnames(vaccination.dose))]<-'date'
    colnames(vaccination.dose)[grepl(paste('vactype', dosis.vactype, sep='.'), colnames(vaccination.dose))]<-'vactype'

    vaccination.dose.v=subset(vaccination.dose, select=c('patientid','birth_year', 'birthdate', 'startdate', 'enddate',
                                                  'age.cohortstart', 'age.cohortend',
                                                  'date', 'vactype'))
     vaccination.dose.v$age.vacc<-floor(as.numeric(vaccination.dose.v$date-vaccination.dose.v$birthdate)/7)
    
     #write away all the start and endages in weeks + birthyears for analysis of the FU
     FUAnalysis<-vaccination.dose.v[c('birth_year', 'age.cohortstart', 'age.cohortend', 'age.vacc')]
     write.table(FUAnalysis,paste(paste(dosis.vactype, collapse=""), "FUAnalysis.txt", sep="_"),sep=",",row.names=F)
     
     
    compare.vaccoverage3=NULL
    
    birthyears<-birthyearsofinterest
    birthyearselection<-birthyears[birthyears %in% as.factor(vaccination.dose.v$birth_year)]
    print(birthyearselection)
    for (byear in birthyearselection){
      check<-coveragebybirthyear(output_folder=output_folder, vac=vaccination.dose.v, birthyear=byear, age.at.endFU.CC, date.studyend=date.studyend, year.studyend=year.studyend, stopping.age, starting.age, use.CDF, year.studystart, age.at.startFU.CC, date.studystart, dose, vactype)
      check$birthyear<-byear
      check$dose<-dose
      check$vactype<-vactype
       
      compare.vaccoverage3<-rbind(compare.vaccoverage3, check)}
    
    if(sum(compare.vaccoverage3$A)>2){
    #PP plot for all years (split by years)
    pdf(paste(vactype, dose, 'PP.fu_allyears.pdf', sep="_"))
    plot(compare.vaccoverage3$exposuremonth, compare.vaccoverage3$PP.fu, type='n', ylim=c(0, 1), xlab='exposuremonth', ylab='coverage')
    for (jaar in compare.vaccoverage3$birthyear){
      lines(compare.vaccoverage3[compare.vaccoverage3$birthyear==jaar, 'exposuremonth'], compare.vaccoverage3[compare.vaccoverage3$birthyear==jaar,  'PP.fu'], col=as.numeric(jaar), lty=as.numeric(jaar))
    }
    legend('bottomright', levels(as.factor(compare.vaccoverage3$birthyear)), col=as.numeric(levels(as.factor(compare.vaccoverage3$birthyear))), lty=as.numeric(levels(as.factor(compare.vaccoverage3$birthyear))), lwd=c(2.5, 2.5))
    dev.off()
    
    all.methods<-aggregate(compare.vaccoverage3[c('PP', 'PP.fu', 'CDF', 'IPW', 'KM')], by=list(compare.vaccoverage3$exposuremonth), FUN=mean, na.rm=T)
    colnames(all.methods)[1]<-'exposuremonth'
    pdf(paste(vactype, dose, 'allmethods_allyears.pdf', sep="_"))
    plot(all.methods$exposuremonth, all.methods$PP.fu, type='n', ylim=c(0, 1), xlab='exposuremonth', ylab='coverage', main=birthyearselection)
    for (method in ((c('PP', 'PP.fu', 'CDF', 'IPW', 'KM')))){
      lines(all.methods$exposuremonth, unlist(all.methods[method]), col=as.numeric(match(method, c('PP', 'PP.fu', 'CDF', 'IPW', 'KM'))), lty=as.numeric(match(method, c('PP', 'PP.fu', 'CDF', 'IPW', 'KM'))))
    }
    legend('bottomright', c('PP', 'PP.fu', 'CDF', 'IPW', 'KM'), col=as.numeric(1:5), lty=as.numeric(1:5), lwd=c(2.5, 2.5))
    dev.off()
    
    pdf(paste(vactype, dose, 'density_age_vac.pdf', sep="_"))
    plot(density(na.omit(vaccination.dose.v$age.vacc)), ylim=c(0, 1), xlab='age in weeks', ylab='density', main='age (weeks) at vaccination')
    dev.off()
    }
      
    compare.vaccoverage4<-rbind(compare.vaccoverage4, compare.vaccoverage3)
   
  }
  
  cat('writing "Coverage table" to output folder \n')
  write.table(compare.vaccoverage4,paste(paste(vac.name, collapse=""), "Coverage.txt", sep="_"),sep=",",row.names=F)

  return(compare.vaccoverage4)
  cat('............. \n')
  cat('\n')
}


###
#Birthyear-function
###

coveragebybirthyear=function(output_folder, vac, birthyear, age.at.endFU.CC, date.studyend, year.studyend, stopping.age, starting.age, use.CDF, year.studystart, age.at.startFU.CC, date.studystart, dose, vactype){
 
   vaccinationsextended<-vac[as.numeric(vac$birth_year)==as.numeric(birthyear),]

  ####7.6.2 Generating aggregated tables
  
  cat("\n")
  cat('Now working with birthyear:', birthyear, '\n')
  
  start <- max(date.studystart, as.Date(paste(birthyear, ('0101')), '%Y%m%d'), as.Date(paste(birthyear+starting.age, ('0101')), '%Y%m%d'), na.rm=T)
  end   <- min(date.studyend, start + stopping.age*365.25, na.rm=T)
    
  print(start)
  print(end)
  
  FU_period<-as.numeric(end-start)
  
  if(FU_period<=0) {print('Negative or zero FU-period')} else {
  
  #follow-up by age in weeks 
    print(FU_period)
  age.in.weeks<-seq(floor(as.numeric(start-as.Date(paste(birthyear, ('0101')), '%Y%m%d'))/7), floor(as.numeric(start-as.Date(paste(birthyear, ('0101')), '%Y%m%d'))/7+FU_period/7), by=1)
  populationtable<-data.frame(A=as.numeric(),B=as.numeric(),C=as.numeric(),D=as.numeric(),E=as.numeric())
  vaccextdays<-vaccinationsextended
  vaccextdays[, as.character(age.in.weeks)]<-NA
  
  #split vaccextdays into a male and female subset
  #       vaccextdays.F<-vaccextdays[vaccextdays$gender=='F',]
  #       vaccextdays.M<-vaccextdays[vaccextdays$gender=='M',]
  #       populationtable.M<-data.frame(A=as.numeric(),B=as.numeric(),C=as.numeric(),D=as.numeric(),E=as.numeric())
  #       populationtable.F<-data.frame(A=as.numeric(),B=as.numeric(),C=as.numeric(),D=as.numeric(),E=as.numeric())
  populationtable<-data.frame(A=as.numeric(),B=as.numeric(),C=as.numeric(),D=as.numeric(),E=as.numeric())
  
  
  for (i in levels(as.factor(age.in.weeks))){ 
    #in FU (vaccinated B vs not vaccinated C)     #not in FU (vaccinated D vs not vaccinated E)
    vaccextdays[as.character(i)]<-ifelse(vaccextdays$age.cohortstart<=as.numeric(i) & vaccextdays$age.cohortend>=as.numeric(i), ifelse(!is.na(vaccextdays$date) & vaccextdays$age.vacc<as.numeric(i), 'B', 'C'), ifelse(!is.na(vaccextdays$date) & vaccextdays$age.vacc<as.numeric(i), 'D', 'E'))
    #date of vaccination A
    vaccextdays[as.character(i)]<-ifelse((!is.na(vaccextdays$age.vacc) & vaccextdays$age.vacc==as.numeric(i)), 'A',  vaccextdays[,as.character(i)])

    populationtable[i,'A']<-if(length(as.data.frame(table(vaccextdays[,as.character(i)]))[as.data.frame(table(vaccextdays[,as.character(i)]))$Var1=='A', 'Freq'])==0) {0} else {as.data.frame(table(vaccextdays[,as.character(i)]))[as.data.frame(table(vaccextdays[,as.character(i)]))$Var1=='A', 'Freq']}
    populationtable[i,'B']<-if(length(as.data.frame(table(vaccextdays[,as.character(i)]))[as.data.frame(table(vaccextdays[,as.character(i)]))$Var1=='B', 'Freq'])==0) {0} else {as.data.frame(table(vaccextdays[,as.character(i)]))[as.data.frame(table(vaccextdays[,as.character(i)]))$Var1=='B', 'Freq']}
    populationtable[i,'C']<-if(length(as.data.frame(table(vaccextdays[,as.character(i)]))[as.data.frame(table(vaccextdays[,as.character(i)]))$Var1=='C', 'Freq'])==0) {0} else {as.data.frame(table(vaccextdays[,as.character(i)]))[as.data.frame(table(vaccextdays[,as.character(i)]))$Var1=='C', 'Freq']}
    populationtable[i,'D']<-if(length(as.data.frame(table(vaccextdays[,as.character(i)]))[as.data.frame(table(vaccextdays[,as.character(i)]))$Var1=='D', 'Freq'])==0) {0} else {as.data.frame(table(vaccextdays[,as.character(i)]))[as.data.frame(table(vaccextdays[,as.character(i)]))$Var1=='D', 'Freq']}
    populationtable[i,'E']<-if(length(as.data.frame(table(vaccextdays[,as.character(i)]))[as.data.frame(table(vaccextdays[,as.character(i)]))$Var1=='E', 'Freq'])==0) {0} else {as.data.frame(table(vaccextdays[,as.character(i)]))[as.data.frame(table(vaccextdays[,as.character(i)]))$Var1=='E', 'Freq']}
  }
  
  #         populationtable.M$gender<-M
  #       for (i in levels(as.factor(age.in.days))){ 
  #         #in FU (vaccinated B vs not vaccinated C)     #not in FU (vaccinated D vs not vaccinated E)
  #         vaccextdays.F[as.character(i)]<-ifelse(vaccextdays.F$age.cohortstart<=as.numeric(i) & vaccextdays.F$age.cohortend>=as.numeric(i), ifelse(!is.na(vaccextdays.F$date) & vaccextdays.F$age.vacc<as.numeric(i), 'B', 'C'), ifelse(!is.na(vaccextdays.F$date) & vaccextdays.F$age.vacc<as.numeric(i), 'D', 'E'))
  #         #date of vaccination A
  #         vaccextdays.F[as.character(i)]<-ifelse((!is.na(vaccextdays.F$age.vacc) & vaccextdays.F$age.vacc==as.numeric(i)), 'A',  vaccextdays.F[,as.character(i)])
  #         populationtable.F[i,'A']<-if(length(as.data.frame(table(vaccextdays.F[,as.character(i)]))[as.data.frame(table(vaccextdays.F[,as.character(i)]))$Var1=='A', 'Freq'])==0) {0} else {as.data.frame(table(vaccextdays.F[,as.character(i)]))[as.data.frame(table(vaccextdays.F[,as.character(i)]))$Var1=='A', 'Freq']}
  #         populationtable.F[i,'B']<-if(length(as.data.frame(table(vaccextdays.F[,as.character(i)]))[as.data.frame(table(vaccextdays.F[,as.character(i)]))$Var1=='B', 'Freq'])==0) {0} else {as.data.frame(table(vaccextdays.F[,as.character(i)]))[as.data.frame(table(vaccextdays.F[,as.character(i)]))$Var1=='B', 'Freq']}
  #         populationtable.F[i,'C']<-if(length(as.data.frame(table(vaccextdays.F[,as.character(i)]))[as.data.frame(table(vaccextdays.F[,as.character(i)]))$Var1=='C', 'Freq'])==0) {0} else {as.data.frame(table(vaccextdays.F[,as.character(i)]))[as.data.frame(table(vaccextdays.F[,as.character(i)]))$Var1=='C', 'Freq']}
  #         populationtable.F[i,'D']<-if(length(as.data.frame(table(vaccextdays.F[,as.character(i)]))[as.data.frame(table(vaccextdays.F[,as.character(i)]))$Var1=='D', 'Freq'])==0) {0} else {as.data.frame(table(vaccextdays.F[,as.character(i)]))[as.data.frame(table(vaccextdays.F[,as.character(i)]))$Var1=='D', 'Freq']}
  #         populationtable.F[i,'E']<-if(length(as.data.frame(table(vaccextdays.F[,as.character(i)]))[as.data.frame(table(vaccextdays.F[,as.character(i)]))$Var1=='E', 'Freq'])==0) {0} else {as.data.frame(table(vaccextdays.F[,as.character(i)]))[as.data.frame(table(vaccextdays.F[,as.character(i)]))$Var1=='E', 'Freq']}
  #       }
  #       populationtable.F$gender<-F
  #       populationtable<-rbind(populationtable.F, populationtable.M)
  populationtable[-(1:min(age.in.weeks)),]
  populationtable$eligible<-populationtable$A+populationtable$B+populationtable$C+populationtable$D+populationtable$E
  populationtable$FUfraction<-(populationtable$A+populationtable$B+populationtable$C)/populationtable$eligible
  populationtable$PP.fu<-(populationtable$A+populationtable$B)/(populationtable$A+populationtable$B+populationtable$C)
  populationtable$PP<-(populationtable$A+populationtable$B+populationtable$D)/populationtable$eligible
  populationtable$exposuremonth<-floor((as.numeric(rownames(populationtable))*100)/435)
  
  Abcde<-aggregate(populationtable[c('A')], by=list(populationtable$exposuremonth), FUN=sum, na.rm=T)
  aBCDE<-populationtable[!duplicated(populationtable$exposuremonth, fromLast = T),c('exposuremonth', 'B', 'C', 'D', 'E')]
  colnames(Abcde)[1]<-'exposuremonth'
  colnames(aBCDE)[1]<-'exposuremonth'
  abcde<-merge(Abcde, aBCDE, by='exposuremonth')

  #create the coveragetable
  finalcoveragetable<-populationtable
  
#Possible output that is interesting when testing the script
   write.table(abcde, "abcde.txt",sep=",",row.names=F)
#   write.table(populationtable, paste(output_folder,"poptable.txt",sep="/"),sep=",",row.names=F)
  
  
  ########################
  ##Estimation functions##
  ########################
  
#   cat('\n')
#   cat('Kaplan Meier\n')
#   cat('\n')
  
  
  #the option to seperate the genders is still there
  #           for (char in levels(as.factor(finalcoveragetable$gender))){
  #           finalcoveragetable.dose.char<-finalcoveragetable[finalcoveragetable$gender==char,]
  finalcoveragetable.dose.char<-finalcoveragetable
  finalcoveragetable.dose.char$KM1<-(finalcoveragetable.dose.char$C)/(finalcoveragetable.dose.char$C+finalcoveragetable.dose.char$A)
  finalcoveragetable.dose.char$KM1[is.na(finalcoveragetable.dose.char$KM1)]<-1
  finalcoveragetable.dose.char$KM2<-1
  for(nrow in 2:nrow(finalcoveragetable.dose.char)){
    finalcoveragetable.dose.char$KM2[nrow]<-finalcoveragetable.dose.char$KM1[nrow]*finalcoveragetable.dose.char$KM2[nrow-1]
  }
  finalcoveragetable.dose.char$KM<-1-finalcoveragetable.dose.char$KM2
  #          finalcoveragetable[finalcoveragetable$gender==char, "KM"]<-finalcoveragetable.dose.char$KM
  finalcoveragetable["KM"]<-finalcoveragetable.dose.char$KM
  
  #        }
  
  
#   cat('\n')
#   cat('Pointprevalence\n')
#   cat('\n')
  
  ###Pointprevalence (ignore possible missingness & with possible missingness)
  pointprevalence<-aggregate(finalcoveragetable[c('A', 'B', 'C', 'D', 'E', 'eligible', 'FUfraction', 'PP.fu', 'PP', 'KM')], 
                             by=list(finalcoveragetable$exposuremonth),
                             FUN=mean, na.rm=T)
  colnames(pointprevalence)[1:11]<-c('exposuremonth', 'A', 'B', 'C', 'D', 'E', 'eligible', 'FUfraction', 'PP.fu', 'PP', 'KM')
  
#   cat('\n')
#   cat('IPW method\n')
#   cat('\n')
  
  
  ###IPW method ##Month-estimate = estimate end of month
  finalcoveragetable$IPWinweek<-finalcoveragetable$A/finalcoveragetable$FUfraction
  finalcoveragetable$IPWinweek[is.na(finalcoveragetable$IPWinweek)]<-0
  finalcoveragetable$IPWinweek.cumsum<-cumsum(finalcoveragetable$IPWinweek)
  finalcoveragetable$IPW<-finalcoveragetable$IPWinweek.cumsum/finalcoveragetable$eligible
  #Cumsum of the obtained vaccinations by week
  
  #divide cumsum by number eligible at end of month
  IPW<-aggregate(finalcoveragetable['IPW'], 
                 by=list(finalcoveragetable$exposuremonth),
                 FUN=mean, na.rm=T)
  colnames(IPW)[1]<-c("exposuremonth")
  
  pointprevalence<-merge(IPW, pointprevalence, by=c('exposuremonth'), all.x=T)
  
#   cat('\n')
#   cat('CDF method\n')
#   cat('\n')
  
  ###CDF method
  
  #function to perform numerical integration
  "numint" <-function(x,y)
    #   {x<-df$x
    #   y<-df$y
  {n<-length(x)
  dy<-0.5*(y[1:n-1]+y[2:n])
  dx<-diff(x, lag=1, differences=1)
  dxy<-dy*dx
  ypred<-c(0, cumsum(dxy))
  result<-list(xpred=x, ypred=ypred)
  return(result)
  }
  ## adding variables to the cleanvaccinationsfile for the cdf method
  
  #add columns to the cleanvaccination-file to hold CDF-values
  week<-age.in.weeks
  #vaccinationsextended[paste('cdf.fu.normalized', week)]<-NA
  finalcoveragetable$CDF<-NA
 
  if(use.CDF==T) {
    tryCatch({
  #for loop for the vactypecombined
    #select the persons with a complete fu
    completecases<-as.character(vaccinationsextended[((vaccinationsextended$age.cohortend>age.at.endFU.CC) | (as.numeric(vaccinationsextended$enddate)==date.studyend)) & (vaccinationsextended$age.cohortstart<age.at.startFU.CC), 'patientid'])
     cat('number of complete cases', length(completecases), '\n')
     
     #calculate densities from their vaccination dates by birthyear and by vaccine (P1, P2, P3)
    density<-density(na.omit(as.numeric(vaccinationsextended[vaccinationsextended$patientid %in% completecases,]$date)-as.numeric(vaccinationsextended[vaccinationsextended$patientid %in% completecases,]$birthdate))/7, from=min(age.in.weeks), to=max(age.in.weeks), n=5000)
    plot(density)
    #Numerical integration of the densities (by birthyear)
    cdf<-numint(density$x, density$y)
    

    #CDF method vectorized
    finalcoveragetable.cdf<-finalcoveragetable
    finalcoveragetable.cdf$cdfend.number.week<- sapply((as.numeric(row.names(finalcoveragetable))+1), function (x) which.min(abs(x - cdf$xpred)))
    finalcoveragetable.cdf$cdfend.value.week<-cdf$ypred[finalcoveragetable.cdf$cdfend.number.week]
    finalcoveragetable.cdf$cdfstart.value.week<-c(0, finalcoveragetable.cdf$cdfend.value.week[-nrow(finalcoveragetable.cdf)])
    
    # finalcoveragetable.cdf$FU.fraction.cumsum<-cumsum(finalcoveragetable.cdf$FU.fraction)
    # finalcoveragetable.cdf$FU.fraction.endweek<-finalcoveragetable.cdf$FU.fraction.cumsum/nrow(finalcoveragetable.cdf)
    # 
     finalcoveragetable.cdf$cdfdiff.value.week<-finalcoveragetable.cdf$cdfend.value.week-finalcoveragetable.cdf$cdfstart.value.week
    # print(finalcoveragetable.cdf$cdfdiff.value.week)
    # print(mean(finalcoveragetable.cdf$cdfdiff.value.week[(finalcoveragetable.cdf$cdfdiff.value.week)!=0]))
    # finalcoveragetable.cdf$cdf.corr<-finalcoveragetable.cdf$cdfdiff.value.week/(mean(finalcoveragetable.cdf$cdfdiff.value.week[(finalcoveragetable.cdf$cdfdiff.value.week)!=0]))
    # finalcoveragetable.cdf$A.cdf<-finalcoveragetable.cdf$cdf.corr*finalcoveragetable.cdf$IPWinweek
    # finalcoveragetable.cdf$A.cumsum<-cumsum(finalcoveragetable.cdf$A.cdf)
    # finalcoveragetable$CDF<-(finalcoveragetable.cdf$A.cumsum)/finalcoveragetable.cdf$eligible
    
    
    finalcoveragetable.cdf$cdfdiff.FU<-finalcoveragetable.cdf$cdfdiff.value.week*finalcoveragetable.cdf$FUfraction
    finalcoveragetable.cdf$cdfdiff.FU.cumsum<-cumsum(finalcoveragetable.cdf$cdfdiff.FU)
    finalcoveragetable.cdf$meaninfullFU.week<-finalcoveragetable.cdf$cdfdiff.FU.cumsum/finalcoveragetable.cdf$cdfend.value.week
    finalcoveragetable.cdf$A.cumsum<-cumsum(finalcoveragetable.cdf$A)
    finalcoveragetable$CDF<-(finalcoveragetable.cdf$A.cumsum/finalcoveragetable.cdf$meaninfullFU.week)/finalcoveragetable.cdf$eligible
    
    print(cbind(finalcoveragetable.cdf$meaninfullFU.week, finalcoveragetable.cdf$FUfraction, finalcoveragetable.cdf$A, cumsum(finalcoveragetable.cdf$IPWinweek), finalcoveragetable.cdf$A.cumsum/finalcoveragetable.cdf$meaninfullFU.week))

    
    }, error=function(e){cat("Error :", conditionMessage(e), birthyear, "\n")})
    
#     #weight the fu of all persons by these densities (by birthyear)
#     for (week in age.in.weeks){
#       
#       cdfend.number.week<-which.min(abs((week+1)-cdf$xpred))
#       cdfend.value.week<-cdf$ypred[cdfend.number.week]
#       
#       cdfstart.number<-sapply(vaccinationsextended$age.cohortstart, function(x)which.min(abs(x-cdf$xpred)))
#       cdfstart.value<-cdf$ypred[cdfstart.number]
#       cohortend.age.or.week<-pmin(vaccinationsextended$age.cohortend, (week+1), na.rm=T)
#       cdfend.number<-sapply(cohortend.age.or.week, function(x)which.min(abs(x-cdf$xpred)))
#       cdfend.value<-cdf$ypred[cdfend.number]
#       vaccinationsextended$cdffu<-pmax(0,cdfend.value-cdfstart.value)
#       vaccinationsextended[paste("cdf.fu.normalized", week)]<-vaccinationsextended$cdffu/cdfend.value.week
#       
#     }
#   }, error=function(e){cat("Error :", conditionMessage(e), "\n")})
 }
#   
#   #combine meaningfulFU obtained for the FU weeks with the number of vaccinations
#   meaningfullFU<-colMeans(vaccinationsextended[paste("cdf.fu.normalized", age.in.weeks)], na.rm=T)
#   finalcoveragetable<-cbind(finalcoveragetable, meaningfullFU)
#   finalcoveragetable$cdf.est<-finalcoveragetable$A/finalcoveragetable$meaningfullFU 
#   finalcoveragetable[is.na(finalcoveragetable)]<- 0
#   finalcoveragetable$cumsum.cdf.est<-cumsum(finalcoveragetable$cdf.est)
#   finalcoveragetable$CDF<-finalcoveragetable$cumsum.cdf.est/finalcoveragetable$eligible

  #Aggregate the data by exposuremonth
  CDF<-aggregate(finalcoveragetable['CDF'], 
                 by=list(finalcoveragetable$exposuremonth),
                 FUN=mean, na.rm=T)
  colnames(CDF)[1]<-c("exposuremonth")
  
  pointprevalence<-merge(CDF, pointprevalence, by=c('exposuremonth'), all.x=T)
  pointprevalence$mean.age.vacc<-mean(na.omit(vaccinationsextended$age.vacc))
  pointprevalence$sd.age.vacc<-sd(na.omit(vaccinationsextended$age.vacc))
  
  pointprevalence<-subset(pointprevalence, select=-c(A, B, C, D, E))
  pointprevalence<-merge(pointprevalence, abcde, by='exposuremonth')
  
  CC<-NA
  tryCatch({
  Ncompletecases<-nrow(vaccinationsextended[vaccinationsextended$patientid %in% completecases,])
  completecases<-merge(data.frame(age.in.weeks), as.data.frame(table(vaccinationsextended[vaccinationsextended$patientid %in% completecases,'age.vacc'])), by.x='age.in.weeks', by.y='Var1', all.x=T)
  completecases[is.na(completecases)]<-0
  completecases$cumsum<-cumsum(completecases$Freq)
  completecases$agemonth<-floor(completecases$age.in.weeks/4.35)
  
  CC<-(aggregate(completecases['cumsum'],
                               by=list(completecases$agemonth),
                               FUN=mean, na.rm=T))$cumsum/Ncompletecases
  }, error=function(e){cat("Error :", conditionMessage(e), birthyear, "\n")})
  
  pointprevalence<-cbind(pointprevalence, CC)
  
   finalcoveragetable$age.in.weeks<-rownames(finalcoveragetable)
  if(!is.vector(completecases) & !identical(completecases, character(0))){
    finalcoveragetable<-merge(completecases, finalcoveragetable, by='age.in.weeks')
  }
  finalcoveragetable$dose<-dose
  finalcoveragetable$vactype<-vactype

  write.table(finalcoveragetable, paste(paste(birthyear, dose, vactype, sep=""), "Coverage.txt", sep="_") , sep="," ,row.names=F)
  
  
  
  return(pointprevalence)}} 
