# Supplementary material for: Estimation of vaccination coverage from electronic healthcare records; methods performance evaluation – A contribution of the ADVANCE-project
Source: PLoS One. 2019 Sep 18;14(9):e0222296. doi: 10.1371/journal.pone.0222296 (PMC6750592; doi:10.1371/journal.pone.0222296)
Supplement: S1 R-Code — Functions for coverage estimation. (ZIP) [file pone.0222296.s001.zip › fingerprint_v2_06102017.R]

#Version  1.9
#Author:  MG
#Date:    2016-09-07
#---------------------------------------------------------------------------------------------------------------------------------------
#contingency tables of the population birth dates
#contingency tables of the derived dose and recorded dose per ATC
#follow up time table for the range of the DB
#histogram of ATCs starting with 'J07'
#dose distribution plots with age for ATCs starting with 'J07' 
#in months (per 50) and in years (per 10) separately for derived
#dose and for recorded dose
#fix: wrong mapping between colors and bars while plotting. colors are now consistent 
#fix: refactoring the subsetted data to correctly retrieve unique doses
#fix: union of unique doses between derived and recorded for the color mapping
#fix: replacing the NAs in doses with the string "NA" as the barplot function was failing
#added quality checks for population file and drug file
#added parameter to let the user choose between using ATCs or vaccination types
#output of frequency tables for ATCS, vaccination types, dose recorded and dose derived
#fix: quality check counters for patient IDs were moved before subsetting drugs file for only patient IDs present in the population file
#fix: only one level of "vactype" or "atc" was taken into consideration for creating the contingency tables
#fix: NAs ignored during plotting
#added table with the follow-up time
#added table with the time from birth date until the registration - in days until 4 weeks and in weeks until 1 year
#added plots with the frequencies of patients registered within 4 weeks from birth and within 1 year from birth
#added contingency tables per vaccine type for the doses (derived and recorded) for the entire population and separately for those registered within 4 weeks from birth
#added contingency tablesper vaccine type with the dosage sequence (derived and recorded) for the entire population and separately for those registered within 4 weeks from birth
#added table with the vaccination sequence (how many times a vaccine type was first in the follow-up time of a patient, 2nd, 3rd...) for the entire population and for the subset registered within 4 weeks from birth
#added descriptive stats table with the vaccination intervals per vaccine type (time from birth to 1st vaccine, from 1st to 2nd, etc..)

##V2.0 2/07/2017
#Optional additional population cleaning
#Optional additional vaccination cleaning

##V2.1 07/07/2017
#Vaccination coverage estimates

##V2.2 08/09/2017
#Adding the gender option
#Adding additional info on vactype to the name of the tables that are written out
#----------------------------------------------------------------------------------------------------------------------------------------

#move as parameters eventually
nb_weeks = 4
nb_months = 12

###################### END DEBUG #################################

cat(paste("usage: run(folder = \"path/to/input\", population_file = \"my_population_file.csv\", drug_file = \"my_drug_file.csv\", date_format = \"YYYYmmdd\", useATC = FALSE)",
          "Note: If the folder parameter is not specified, current folder is considered.", "The input files have to be in CSV format and according to the common data model (see instructions).","The date_format parameter can only be one of the following: \'YYYYmmdd\', \'YYYY-mm-dd\" or \"YYYY/mm/dd\"\n", "Note that if the parameter useATC is set to FALSE, the vaccination type is used instead",sep ="\n"))

fingerprint = function(folder, scripts, patients_file, vaccination_file, date_format, 
                       useATC, patients.file.cleaning, vaccination.file.cleaning,
                       studystart, studyend, estimate.coverage, vac.name, dose.name,
                       dose, dose.combination, minimum.necessary.distance, age.at.endFU.CC, age.at.startFU.inclusion,
                       birthyearsofinterest, gender, run.ID, stopping.age, starting.age, use.CDF, age.at.startFU.CC) {

#Run.ID default
  if(is.na(run.ID)){
    run.ID<-paste(vac.name, collapse="")
  }
  
#parameter checking and default setting if necessary
if (length(folder) == 0){
  throw("No workspace specified")
}else{
  setwd(folder)
}

if (length(date_format) == 0){
  warning("No date format specified. Trying YYYYmmdd")
  date_format = "%Y%m%d"
}

if (date_format == "YYYYmmdd"){
  date_format = "%Y%m%d"
}
  
if (date_format == "YYYY-mm-dd"){
  date_format = "%Y-%m-%d"
}

if (date_format == "YYYY/mm/dd"){
  date_format = "%Y/%m/%d"
}

if (length(patients_file) == 0){
  throw("No population file specified")
}  
  
if (length(vaccination_file) == 0){
    throw("No vaccination file specified")
} 
  
#create result output folder  
output_folder = paste(folder, paste("results_FingerPrinting", run.ID, sep="_"), sep = "/")
dir.create(output_folder, showWarnings = T, recursive = T)
if (!dir.exists(output_folder)){
  output_folder = paste(folder, "/", sep = "")
}
  
#############Write the scenario to the output folder#######
sink(paste(output_folder,paste(paste(vac.name, collapse=""),"scenario.txt",  sep="_"),sep="/"))

scenario<-list(folder, scripts, date_format, 
                  useATC, patients.file.cleaning, vaccination.file.cleaning,
                  studystart, studyend, estimate.coverage, vac.name, dose.name,
                  dose, minimum.necessary.distance, age.at.endFU.CC, age.at.startFU.inclusion,
                  birthyearsofinterest, gender, run.ID, stopping.age, starting.age, use.CDF, age.at.startFU.CC, Sys.Date())
names(scenario)<-c('folder', 'scripts', 'date_format', 
                   'useATC', 'patients.file.cleaning', 'vaccination.file.cleaning',
                   'studystart', 'studyend', 'estimate.coverage', 'vac.name', 'dose.name',
                   'dose', 'minimum.necessary.distance', 'age.at.endFU.CC', 'age.at.startFU.inclusion',
                   'birthyearsofinterest', 'gender', 'run.ID', 'stopping.age', 'starting.age', 'use.CDF', 'age.at.startFU.CC', 'DateofRun')
print(scenario)
sink()


########### PREPARE DATA ###################
cat("preparing input data...\n")  

#read data
#population = read.table(population_file, sep = ",", header = T,skip=5000000,nrows=6000000)
# population = read.table(patients_file, sep = ",", header = T)
# drugs = read.table(vaccination_file, sep = ",", header = T)
population = patients_file
  drugs = vaccination_file
  

colnames(population) = tolower(colnames(population))
colnames(drugs) = tolower(colnames(drugs))

if (useATC){
  #remove eventual white spaces from ATCs
  drugs$atc = gsub(" ", "", drugs$atc, fixed = TRUE)
  #keep only data with ATCs starting with J07
  drugs = drugs[which(substring(drugs$atc, 1,3) == "J07"),]
}else{
  drugs$vactype = gsub(" ", "", drugs$vactype, fixed = TRUE)
}

cat("formatting necessary date columns...\n")  
population$birthdate = as.Date(as.character(population$birthdate), format = date_format)
population$startdate = as.Date(as.character(population$startdate), format = date_format)
population$enddate = as.Date(as.character(population$enddate), format = date_format)
population$birth_year = as.numeric(format(as.Date(population$birthdate, date_format), '%Y'))

drugs$date = as.Date(as.character(drugs$date), format = date_format)

keeps = c("patientid", "birthdate", 'birth_year', "startdate", "enddate", "gender")
population = population[ ,(names(population) %in% keeps)]


#x=table(drugs$vactype)

#quality check patient ID counters
nb_patients_in_drug_file_but_not_in_population = length(unique(drugs$patientid)) - length(intersect(population$patientid, drugs$patientid))
nb_patients_in_population_file_but_not_in_drug = length(unique(population$patientid)) - length(intersect(population$patientid, drugs$patientid))

cat("checking and removing patient IDs that are not in population_file...\n")  
inputpopnumber_all<-nrow(population)
population = population[population$birth_year %in% birthyearsofinterest,]
cat("Number of persons from the birthyears of interest", nrow(population),"\n")  
drugs = drugs[which(drugs$patientid %in% population$patientid), ]
drugsforcleaning<-drugs

#inlude only pertussis vaccinations
cat('vaccination file is limited to pertussis vaccinations (uPE, aPE and wPE)\n')
# drugs=drugs[(drugs$vactype %in% c('uPE', 'aPE', 'wPE',"DIP-TET-wPE-POL-HIB","DIP-TET-aPE-POL-HIB ","DIP-TET-uPE-POL-HIB",
#                                   "DIP-TET-aPE-POL","DIP-TET-aPE","DIP-TET-wPE","DIP-TET-uPE","DIP-wPE "," DIP-aPE")),]

cat("adding necessary patient details to the drug table...\n")  
drugs = merge(drugs, population, by = "patientid", all.x = T, all.y = F)

cat("calculating age at drug date and adding it to table...\n")  
#calculate age at prescription date and total patient time (in days)
age = as.numeric(as.Date(drugs$date) - as.Date(drugs$birthdate), units = "days")
#patienttime = as.numeric(as.Date(drus$enddate) - as.Date(drugs$startdate), units = "days")
drugs = cbind(drugs, age) # ,patienttime)

########### QUALITY CHECKS ############### 
cat("performing some quality checks...\n")
cat("------------------------------\n")
cat(sprintf("Duplicated patient IDs: %d\n", length(which(duplicated(population$patientid)))))
cat(sprintf("Invalid/missing birthdates: %d\n", sum(is.na(population$birthdate))))
cat(sprintf("Invalid/missing start dates: %d\n", sum(is.na(population$startdate))))
cat(sprintf("Invalid/missing end dates: %d\n", sum(is.na(population$enddate))))
cat(sprintf("Invalid/missing drug dates: %d\n", sum(is.na(drugs$date))))
cat(sprintf("Start dates occurring before birthdates: %d\n", length(which(population$startdate < population$birthdate))))
cat(sprintf("End dates occurring before birthdates: %d\n", length(which(population$enddate < population$birthdate))))
cat(sprintf("End dates occurring before start dates: %d\n", length(which(population$enddate < population$startdate))))
cat(sprintf("Vaccination date before birthdate (negative age at vaccination): %d\n", length(which(drugs$age < 0))))
cat(sprintf("Vaccination date before start date: %d\n", length(which(drugs$date < drugs$startdate))))
cat(sprintf("Vaccination date after end date: %d\n", length(which(drugs$date > drugs$enddate))))

cat(sprintf("Number of patients in drug file but not in population file: %d\n", nb_patients_in_drug_file_but_not_in_population))
cat(sprintf("Number of patients in population file but not in drug file: %d\n", nb_patients_in_population_file_but_not_in_drug))
cat("------------------------------\n")

#create frequency tables and also export to file
write.table(table(drugs$atc, useNA = "always"), paste(output_folder, "frequencies_atcs.csv", sep = "/"), sep = ",", row.names = F, col.names = c("ATC", "Freq"))
write.table(table(drugs$vactype, useNA = "always"), paste(output_folder, "frequencies_vaccination_type.csv", sep = "/"), sep = ",", row.names = F, col.names = c("VaccType", "Freq"))
write.table(table(drugs$doserecorded, useNA = "always"), paste(output_folder, "frequencies_dose_recorded.csv", sep = "/"), sep = ",", row.names = F, col.names = c("DoseRecorded", "Freq"))
write.table(table(drugs$dosederived, useNA = "always"), paste(output_folder, "frequencies_dose_derived.csv", sep = "/"), sep = ",", row.names = F, col.names = c("DoseDerived", "Freq"))
################## END OF QUALITY CHECKING #########################

######################### END OF DATA PREPARATION ###########################


####################### TABLES #########################
cat("generating population contingency tables...\n")
birth_year = as.numeric(format(as.Date(population$birthdate, date_format), '%Y'))
birth_month = as.numeric(format(as.Date(population$birthdate, date_format), '%m'))
birth_day = as.numeric(format(as.Date(population$birthdate, date_format), '%d'))

#birth months per birth years
write.table(table(birth_year, birth_month, useNA = "always"), paste(output_folder, "birth_years_and_birth_months.csv", sep = "/"), sep = ",", col.names = NA, row.names = T)

#birth days per birth months
write.table(table(birth_day, birth_month, useNA = "always"), paste(output_folder, "birth_days_and_birth_months.csv", sep = "/"), sep = ",", col.names = NA, row.names = T)

######## TABLES TIME UNTIL REGISTRATION ########
cat("generating table with patients registered within 12 months from birth...\n")
days_to_registration = as.numeric(as.Date(population$startdate) - as.Date(population$birthdate), units = "days")

per_week = seq(7, 7*4*nb_months, by = 7)
result = c()
for (i in 1:length(per_week)){
  result = rbind(result, length(which(days_to_registration <= per_week[i])))
}
result = cbind(seq(1,length(per_week), by = 1), result)
write.table(result, paste(output_folder, "registered_within_12_months.csv", sep = "/"), sep = ",", quote = F, row.names = F, col.names = c("Week", "Count"))

pdf_file = paste(output_folder, "registered_within_12_months.pdf", sep = "/")
pdf(file=pdf_file, height=8.5, width=8.5)
upper_limit = ifelse(max(result[,2]) == 0, 1, max(result[,2]))
plot = barplot(t(result), ylim = c(0, upper_limit*1.1), xlab = "Week", ylab = "Count", names.arg = result[,1], cex.names= .85)
title("Registered within 12 months from birth")
dev.off()

cat("generating table with patients registered within 4 weeks from birth...\n")
per_day = seq(0, 7*nb_weeks, by = 1)
result = c()
for (i in 1:length(per_day)){
  result = rbind(result, length(which(days_to_registration <= per_day[i])))
}
result = cbind(per_day, result)
write.table(result, paste(output_folder, "registered_within_4_weeks.csv", sep = "/"), sep = ",", quote = F, row.names = F, col.names = c("Day", "Count"))

pdf_file = paste(output_folder, "registered_within_4_weeks.pdf", sep = "/")
pdf(file=pdf_file, height=8.5, width=8.5)
upper_limit = ifelse(max(result[,2]) == 0, 1, max(result[,2]))
plot = barplot(t(result), ylim = c(0, upper_limit*1.1), xlab = "Day", ylab = "Count", names.arg = result[,1], cex.names= .85)
title("Registered within 4 weeks from birth")
dev.off()

######## CROSS TABLES DOSAGE AND VACCINATION SEQUENCE ########
cat("generating dose contingency tables...\n")
output = paste(output_folder, "dosage tables", sep = "/")
dir.create(output, showWarnings = T, recursive = T)
create_contingency_tables(drugs, useATC, output)

cat("generating vaccination dosage sequence tables...\n")
output = paste(output_folder, "dosage sequences", sep = "/")
dir.create(output, showWarnings = T, recursive = T)
create_dosage_sequence_tables(drugs,"derived", TRUE, useATC, output)
create_dosage_sequence_tables(drugs,"recorded", TRUE, useATC, output)

cat("generating vaccination sequence table...\n")
create_vaccination_sequence_table(drugs, FALSE, useATC, output_folder)

cat("generating vaccination intervals tables...\n")
output = paste(output_folder, "vaccination intervals", sep = "/")
dir.create(output, showWarnings = T, recursive = T)
tryCatch({
create_vaccination_intervals_table(drugs, FALSE, useATC, output)


####### TABLE FOLLOW UP ##############
cat("generating follow up table...\n")
#get the database range 
start_years = sort(unique(as.numeric(format(as.Date(population$startdate, date_format), '%Y'))))
#keep only patients born in and after the first year of the db's existence
population2 = population[which(population$birth_year >= min(start_years)), ]

#calculate number of days since birth until registration
bdate_to_registration = as.numeric(as.Date(population2$startdate)-as.Date(population2$birthdate), units = "days")

#follow up starting after 6 months from birth
result = as.data.frame(table(population2$birth_year[bdate_to_registration > 183])) 
result = merge(start_years, result, by = 1, all.x = T, all.F = T)

#follow up starting 6 months from birth or before 
subset = population2[bdate_to_registration <= 183,] 
result = merge(result, as.data.frame(table(subset$birth_year)), by = 1, all.x = T, all.y = T)

#function to add one year to the birth date
add_year = function(x){
  x = as.POSIXlt(x)
  x$year = x$year + 1
  x = as.Date(x)
}

#follow up starting 6 months from birth or less but ending before 1st, 2nd, 3rd .. birthday
names = c()
for (i in 1: 10){
  subset$birthdate = add_year(subset$birthdate)  
  result = merge(result, as.data.frame(table(subset$birth_year[which(subset$enddate <= subset$birthdate)])), by = 1, all.x = T, all.y = T)
  colnames(result) = seq(1:ncol(result)) #avoid duplicate column names
  names = c(names, sprintf("Start FU <= 6 months < %d bday", i))
}

#result[is.na(result)] = 0
colnames(result) = c("Year", "Start FU >6 months", "Start FU <=6 months", names)
write.table(result, paste(output_folder, "follow_up.csv", sep = "/"), sep = ",", row.names = F)
################################### END OF TABLES ###################################


##################################### PLOTS ########################################
if (useATC){
  cat("generating ATC histogram...\n") 
}else{
  cat("generating vaccination type histogram...\n") 
}
options(scipen=99)    #remove scientific notation
par(mfrow=c(1,1))     #one per page
#par(mar=c(10,4,4,4))  #increase plotting area (if needed) - reset at device.off()

#histogram of atcs/vacctypes
pdf_file = paste(output_folder, ifelse(useATC, "histogram_of_ATCs.pdf", "histogram_of_vactypes.pdf"), sep = "/")
pdf(file=pdf_file, height=8.5, width=8.5)
x = c()
levels = c()
if (useATC){
  x = table(drugs$atc, useNA = "always")
  levels = unique(drugs$atc)
}else{
  x = table(drugs$vactype, useNA = "always")
  levels = unique(drugs$vactype)
}
plot = barplot(x, ylim = c(0, (max(x)*1.1)),  ylab = "Frequency", cex.names= .7, las = 3)
if (useATC){
  title(main = "Histogram of ATCs starting with \'J07\'")
}else{
  title(main = "Histogram of vaccination types")
}
dev.off()

#prepare data for dose distribution with age plots
drugs = drugs[which(drugs$age >= 0),] #should not happen
drugs = drugs[, c("age", "dosederived", "doserecorded", "atc", "vactype")]

#replace eventual NAs with the string "NA" - messes up the plot function if NAs
if (anyNA(drugs$dosederived)){
  drugs$dosederived[is.na(drugs$dosederived)] = "NA"
}
if (anyNA(drugs$doserecorded)){
  drugs$doserecorded[is.na(drugs$doserecorded)] = "NA"
}
if (useATC){
  if (anyNA(drugs$atcs)){
    drugs$atc[is.na(drugs$atc)] = "NA"
  }
}else{
  if (anyNA(drugs$vactype)){
    drugs$vactype[is.na(drugs$vactype)] = "NA"
  }
}

# keep plot colors consistent
colors = c("blue", "coral", "darkgoldenrod4", "aquamarine2", "firebrick", "forestgreen", "slategray", "chartreuse4", "brown2", "blueviolet", "darkorange", "dodgerblue2", "dimgray", "darkorchid", "gold", "azure4", "chocolate", "black", "darksalmon", "deeppink")
doses = unique(drugs$dosederived)
doses = sort(union(doses, unique(drugs$doserecorded)))
color_map = mat.or.vec(length(doses),2)
color_map[,1] = colors[1:length(doses)]
color_map[,2] = as.character(doses)

#plot derived dose distribution per ATC/VaccType with age (age in 50 months bins) 
cat("generating plots for derived dose distribution with age...\n")
pdf_file = paste(output_folder, "distribution_derived_dose_age_in_months.pdf", sep = "/")
pdf(file=pdf_file, height=8.5, width=8.5)
plot_dose(drugs, "dosederived", levels, per_year = F, color_map, useATC)
dev.off()

#plot derived dose distribution per ATC/VaccType with age (age in 10 year bins) 
pdf_file = paste(output_folder, "distribution_derived_dose_age_in_years.pdf", sep = "/")
pdf(file=pdf_file, height=8.5, width=8.5)
plot_dose(drugs, "dosederived", levels, per_year = T, color_map, useATC)
dev.off()

#plot recorded dose distribution per ATC/VaccType with age (age in 50 months bins) 
cat("generating plots for recorded dose distribution with age...\n")
pdf_file = paste(output_folder, "distribution_recorded_dose_age_in_months.pdf", sep = "/")
pdf(file=pdf_file, height=8.5, width=8.5)
plot_dose(drugs, "doserecorded", levels, per_year = F, color_map, useATC)
dev.off()

#plot dose distribution per ATC/VaccType with age (age in 10 year bins) 
pdf_file = paste(output_folder, "distribution_recorded_dose_age_in_years.pdf", sep = "/")
pdf(file=pdf_file, height=8.5, width=8.5)
plot_dose(drugs, "doserecorded", levels, per_year = T, color_map, useATC)
dev.off()

}, error=function(e){cat("Error (because of single year of interest?) :", conditionMessage(e), "\n")})

cat("done!\n")
#rm(list = ls()) #clean up

date.studystart <- as.Date(as.character(studystart), date_format)
date.studyend   <- as.Date(as.character(studyend), date_format)
year.studystart <- as.numeric(format(date.studystart, format='%Y'))
year.studyend   <- as.numeric(format(date.studyend, format='%Y'))

#Set the dose.name in the same format
drugsforcleaning$dosederived<-ifelse(drugsforcleaning$dosederived=='P1'|drugsforcleaning$dosederived=='D1', 'A1', ifelse(drugsforcleaning$dosederived=='P2'|drugsforcleaning$dosederived=='D2', 'A2',ifelse(drugsforcleaning$dosederived=='P3'|drugsforcleaning$dosederived=='D3', 'A3', as.character(drugsforcleaning$dosederived))))
drugsforcleaning$doserecorded<-ifelse(drugsforcleaning$doserecorded=='P1'|drugsforcleaning$doserecorded=='D1', 'A1', ifelse(drugsforcleaning$doserecorded=='P2'|drugsforcleaning$doserecorded=='D2', 'A2',ifelse(drugsforcleaning$doserecorded=='P3'|drugsforcleaning$doserecorded=='D3', 'A3', as.character(drugsforcleaning$doserecorded))))
dose<-ifelse(dose=='P1', 'A1', ifelse(dose=='P2', 'A2',ifelse(dose=='P3', 'A3', dose)))
dose<-ifelse(dose=='D1', 'A1', ifelse(dose=='D2', 'A2',ifelse(dose=='D3', 'A3', dose)))

#dose selection
doseselection<-dose[dose %in% as.character(unique(drugsforcleaning[dose.name])[,1])]


if (patients.file.cleaning==T) {
  population<-patients_file_cleaning(output_folder, population, studystart, studyend, date_format, gender, inputpopnumber_all)}


if (vaccination.file.cleaning==T) {
  vaccination<-vaccination_file_cleaning(output_folder=output_folder, vaccination=drugsforcleaning, patients=population, vac.name=vac.name, dose.name=dose.name, dose=doseselection, minimum.necessary.distance=minimum.necessary.distance)}

#create result output folder  
output_folder_coverage = paste(output_folder, "coverage", sep = "/")
dir.create(output_folder_coverage, showWarnings = T, recursive = T)
if (!dir.exists(output_folder_coverage)){
  output_folder = paste(output_folder, "/", sep = "")
}

print('Number of vaccinationrecords by birthyear')
print(birthyearsofinterest.vac<-as.data.frame(table(vaccination$birth_year)))

if (estimate.coverage==T) {
  coverage<-estimate_coverage(output_folder=output_folder_coverage, population=population, vaccination=vaccination,
                              age.at.startFU.inclusion=age.at.startFU.inclusion, age.at.endFU.CC=age.at.endFU.CC, 
                              year.studyend=year.studyend, birthyearsofinterest=birthyearsofinterest, 
                              dose=doseselection, dose.combination, vac.name=vac.name, date.studyend=date.studyend, stopping.age, starting.age, use.CDF, year.studystart, age.at.startFU.CC, date.studystart=date.studystart)
  tables_coverage(folder=output_folder_coverage, data=coverage)
  }
return(coverage)
}

################################################# FUNCTIONS ###############################################

############## PLOT FUNCTION ####################
plot_dose = function(data, dose_column, levels, per_year = F, color_map, useATC){

  denom = ifelse(per_year, 365.25, (365.25/12))
  data$age = round(as.numeric(data$age)/denom)
  age_groups = c()
  if (per_year){
    age_groups = seq(0, max(as.numeric(data$age)), by = 10)
  }else{
    age_groups = seq(0, 250, by = 50) #if in months, we stop at ~20 years of age
  } 
  
 dose_type = ifelse(dose_column == "dosederived", "Derived", "Recorded")
  
  for (i in 2:length(age_groups)){
    subset = data[which(as.numeric(data$age) <= age_groups[i]),]
    data = data[which(as.numeric(data$age) > age_groups[i]),]
    if (nrow(subset) > 0){
      for (j in 1:length(levels)){
        bars = c()
        if (useATC){
          bars = subset[which(subset$atc == levels[j]),]
        }else{
          bars = subset[which(subset$vactype == levels[j]),]
        }
        doses = as.vector(unique(bars[,names(bars) == dose_column]))
        doses = sort(doses) #should be same as order applied on a vector
        colors = color_map[which(color_map[,2] %in% doses), 1]
        if (nrow(bars) > 0){
          bars = bars[, c("age", dose_column)]
          bars = bars[order(nchar(as.matrix(bars$age)), bars[,2]),]
          bars[ ,names(bars) == dose_column] = factor(bars[ ,names(bars) == dose_column])
          x = table(bars)
          plot = barplot(t(x), beside = T, cex.names= 0.75, border = NA, width = 1.2, 
                         ylim = c(0, (max(x)*1.1)), xlab=paste("Age", ifelse(per_year, "(in years)", "(in months)"), sep = " "), 
                         ylab="Count", col = colors)
          title(main = paste(dose_type, sprintf("dose distribution with age for %s", levels[j]), sep = " ")) 
          legend("topright", legend = c(as.character(doses)), pch=15, bty="n",col = colors)
        }
      }
    }
  }
}

##################DOSAGE SEQUENCE TABLE GENERATION FUNCTION#######################
create_dosage_sequence_tables = function(data, dose_column, removeDuplicateDoses, useATC, output_folder){
  
  levels = c()
  if (useATC){
    levels = unique(data$atc)
  }else{
    levels = unique(data$vactype)
  } 
  
  # dose_type = ifelse(dose_column == "dosederived", "Derived", "Recorded")
  
  for (i in 1:length(levels)){
    subset = c()
    if (useATC){
      subset = data[data$atc == levels[i],]
    }else{
      subset = data[data$vactype == levels[i],]
    }
    
    #order data and keep only necessary columns
    subset = subset[order(subset$patientid, subset$date), ]
    if (dose_column == "derived"){
      subset = data.frame(subset$patientid, subset$dosederived)
    }else{
      subset = data.frame(subset$patientid, subset$doserecorded)
    }
   
     #remove duplicated doses
    if (removeDuplicateDoses){
      subset = subset[!duplicated(subset), ]
    }
    
    #create sequence
    subset$subset.patientid = sequence(unname(table(subset$subset.patientid)))

    #this will output info of columns and rows, but will not split columns by the separator (flat table)
    colnames(subset) = c("Sequence", paste("Dose", dose_column, sep = " "))
    filename = paste("vaccination_sequence_of", dose_column, "dose.txt",  sep = "_")
    output = paste(output_folder, paste(levels[i], filename, sep = "_"), sep = "/")
    write.ftable(ftable(with(warpbreaks,table(subset, useNA = "always"))), output, quote = F)
    
    #this will output the table columns separated but no info about what is on the columns and what is on the rows
    #filename = paste("vaccination_sequence_rows_of", dose_column, "dose_columns.csv",  sep = "_")
    #output = paste(output_folder, paste(levels[i], filename, sep = "_"), sep = "/")
    # write.table(table(subset, useNA = "always"), output, sep = ",", col.names = NA, row.names = T) 
  }
  
}

###############DOSES CONTINGENCY TABLE GENERATION FUNCTION################
create_contingency_tables = function(data, useATC, output_folder){
  
  levels = c()
  if (useATC){
    levels = unique(data$atc)
  }else{
    levels = unique(data$vactype)
  } 
  for (i in 1:length(levels)){
    subset = c()
    if (useATC){
      subset = data[data$atc == levels[i],]
    }else{
      subset = data[data$vactype == levels[i],]
    }
    subset = data.frame(subset$doserecorded, subset$dosederived)
    
    #this will output info of columns and rows, but will not split columns by the separator (flat table)
    colnames(subset) = c("Dose recorded", "Dose derived")
    output = paste(output_folder, paste(levels[i], "dose_contingency_table.txt", sep = "_"), sep = "/")
    write.ftable(ftable(with(warpbreaks,table(subset, useNA = "always"))), output, quote = F)
    
    #this will output the table columns separated but no info about what is on the columns and what is on the rows
    # output = paste(output_folder, paste(levels[i], "dose_recorded_rows_dose_derived_columns.csv", sep = "_"), sep = "/")
    # write.table(table(subset, useNA = "always"), output, sep = ",", col.names = NA, row.names = T) 
  }
}

##################VACCINATION SEQUENCE TABLE GENERATION FUNCTION#######################
create_vaccination_sequence_table = function(data, isSubset, useATC, output_folder){
  
  #order data and keep only necessary columns
  data = data[order(data$patientid, data$date), ]
  data = data.frame(data$patientid, data$vactype)

  #create sequence
  data$data.patientid = sequence(unname(table(data$data.patientid)))
  
  #this will output info of columns and rows, but will not split columns by the separator (flat table)
  colnames(data) = c("Sequence", "Vaccine type")
  filename = ifelse(isSubset, "vaccination_sequence_registered_within_4_weeks.txt", "vaccination_sequence.txt")
  output = paste(output_folder, filename, sep = "/")
  write.ftable(ftable(with(warpbreaks,table(data, useNA = "always"))), output, quote = F)
  
  #this will output the table columns separated but no info about what is on the columns and what is on the rows
  # filename = ifelse(isSubset, "vaccination_sequence_registered_within_4_weeks.csv", "vaccination_sequence.csv")
  # output = paste(output_folder, filename, sep = "/")
  # write.table(table(subset, useNA = "always"), output, sep = ",", col.names = NA, row.names = T) 

}

##################VACCINATION INTERVALS TABLE GENERATION FUNCTION#######################
create_vaccination_intervals_table = function(data, isSubset, useATC, output_folder){
  
  levels = c()
  if (useATC){
    levels = unique(data$atc)
  }else{
    levels = unique(data$vactype)
  } 
  for (i in 1:length(levels)){
    subset = c()
    if (useATC){
      subset = data[data$atc == levels[i],]
    }else{
      subset = data[data$vactype == levels[i],]
    }
    
    #order data 
    subset = subset[order(subset$patientid, subset$date), ]
    
    #get the time difference between birth date and first vaccination
    from_bd_to_first = subset[!duplicated(subset$patientid), ]
    from_bd_to_first = as.vector(from_bd_to_first$date-from_bd_to_first$birthdate)
    
    #compute time differences between 1st and 2nd vaccination, 2nd and 3rd.. etc..
    subset = aggregate(subset$date, by=list(subset$patientid), FUN=diff)[2]
    #create matrix out of the lists of time differences
    subset = t(sapply(subset[,1], `length<-`, max(lengths(subset[,1])))) #note that lengths() requires newer versions of R
    
    #check if there were actually intervals
    if (length(unlist(subset) > 0)){
      subset = cbind(from_bd_to_first, as.data.frame(subset))
      subset = as.data.frame(t(subset))
    }else{
      subset = as.data.frame(t(from_bd_to_first))
    }
    
    #calculate 5th, 25th, 50th, 75th and 95th percentiles for the time differences between two vaccinations
    subset = apply(subset, MARGIN =1, quantile, probs=c(.05,.25,.5,.75,.95), na.rm=TRUE)
    subset = as.data.frame(t(subset))
    
    #assign row names and column names
    rows = c()
    for (j in 1:nrow(subset)){
      if (j == 1) rows = c(rows, "BD to 1st")
      else if (j == 2) rows = c(rows,"1st to 2nd")
      else if (j == 3) rows = c(rows,"2nd to 3rd")
      else rows = c(rows, paste(j-1,"th to ",j, "th", sep = ""))
    }
    rownames(subset) = rows
    colnames(subset) = c("5th perc", "25th perc", "Median", "75th perc", "95th perc")
    
    #export to file
    filename = ifelse(isSubset, "vaccination_intervals_registered_within_4_weeks.txt", "vaccination_intervals.txt")
    output = paste(output_folder, paste(levels[i],filename, sep = "_"), sep = "/")
    write.table(subset, output, row.names = T, col.names = T, quote = F, sep = "\t")
  }
  
}

#####################################Additional population_file cleaning############################

patients_file_cleaning<-function(output_folder, population, studystart, studyend, date_format, gender, inputpopnumber_all){

date.studystart <- as.Date(as.character(studystart), date_format)
date.studyend   <- as.Date(as.character(studyend), date_format)
year.studystart <- as.numeric(format(date.studystart, format='%Y'))
year.studyend   <- as.numeric(format(date.studyend, format='%Y'))

####Additional data cleaning for the population file
cat('Cleaning of the populationfile\n')
cat('\n')
cat('Number of records in the population_file:', nrow(population), '\n')
inputpopnumber<-nrow(population)

duplpatientid<-NA
cat('Removing duplicated patientid\n')
duplicated.patientid.population<-population[duplicated(population$patientid),]
population<-population[order(population$patientid),]

cat('Number of duplicated patientid:', nrow(duplicated.patientid.population), 'Keep first record\n')
duplpatientid<-nrow(duplicated.patientid.population)
# population<-population[!duplicated(population$patientid),] # not allowed for bootstrapping

cat('Removing records with missingess in birthdate, patientid, startdate, enddate, gender \n')
missingbirthdate<-nrow(population[is.na(population$birthdate),])
missing.population<-population[!complete.cases(population),]
cat('Number of records with missing variables:', nrow(missing.population), 'Removed record\n')
missingvariables<-nrow(missing.population)
population<-population[complete.cases(population),]

# cat('Select those birthcohort from studystart to studyend \n')
# cat('Number of records outside of birthcohort studystart:studyend:', nrow(population[!(format(population$birthdate, '%Y') %in% c(year.studystart:year.studyend)),]), 'Removed\n')
# birthyearoutside<-nrow(population[!(format(population$birthdate, '%Y') %in% c(year.studystart:year.studyend)),])
# population<-population[format(population$birthdate, '%Y') %in% c(year.studystart:year.studyend),]

cat('Set the populationend (end of FU) to studyend if necessary \n')
endofFU<-population[population$enddate>date.studyend,]
cat('Number of records with a changed end of FU:', nrow(endofFU), 'Changed End of FU\n')
population$enddate<-pmin(population$enddate, date.studyend)

cat('Set the populationstart (start of FU) to studystart if necessary \n')
startofFU<-population[population$startdate<date.studystart,]
cat('Number of records with a changed start of FU:', nrow(startofFU), 'Changed Start of FU\n')
population$startdate<-pmax(population$startdate, date.studystart)

NoFU<-nrow(population[(population$enddate-population$startdate)<1,])
population<-population[(population$enddate-population$startdate)>=1,]

cat('Number of records remaining in the population_file:', nrow(population), '\n')

if (!is.na(gender)) {
  population<-population[population$gender==gender,]
}
  
keeps = c("patientid", "birthdate", 'birth_year', "startdate", "enddate")
population = population[ ,(names(population) %in% keeps)]


cleanpopulation<-population
remaining<-nrow(cleanpopulation)

###Exporting the cleanpopulation file
# cat('Number of records left in the population_file:', nrow(population), '\n')
# cat('writing "cleanpopulation" to output folder \n')
# write.table(cleanpopulation,paste(output_folder,"cleanpopulation.txt",sep="/"),sep=",",row.names=F)
# cat('............. \n')
# cat('\n')

##Population attrition diagram
attr_pop<-c(inputpopnumber_all, inputpopnumber, duplpatientid, missingbirthdate, missingvariables, NoFU, remaining)
names(attr_pop)<-c('Number of persons in the input file, all', 'Number of persons in the input file, birthyearsofinterest', 'Number of duplicated patientids', 'Number of persons with an unknown birthdate',
                   'Number of persons with missing variables', 'Number of persons without FU',
                   'Number of persons remaining in population file')
attr_pop<-as.data.frame(attr_pop)
write.table(attr_pop,paste(output_folder,paste(paste(vac.name, collapse=""), "attr_pop.txt", sep="_"),sep="/"),sep=",")

return(cleanpopulation)
}

#####################################Additional vaccination_file cleaning############################


vaccination_file_cleaning=function(output_folder, vaccination, patients,  
                                   vac.name, dose.name, dose, minimum.necessary.distance){

  #Define the study period
  numberofvaccinationrecords<-nrow(vaccination)
  cat('Number of vaccination records in input-file', nrow(vaccination), '\n')
  
  #
  ##Subset the data to those with correct vac.name & represented in patient_file & in the study-period
  #
  
  if (length(vac.name)!=0) {
  ##inlude only vac.name vaccinations
  vaccination$vactype<-as.character(vaccination$vactype)
  #remove unnecessary columns
  vaccination<-subset(vaccination, select=c('date', 'patientid', 'dosederived', 'doserecorded', 'atc', 'vactype'))
 
  #set the vactype to the vac.name
   for (i in c(1:length(vac.name))){
    vaccination[grepl(vac.name[i], vaccination$vactype), paste('vactype', i)]<-vac.name[i]}
  

  #from wide to long formate
  vaccination<-subset(vaccination, select=-c(vactype))
   vaccination<-melt(vaccination, id.vars=c('date', 'patientid', 'dosederived', 'doserecorded', 'atc'), value.name='vactype')
  vaccination<-subset(vaccination, select=-c(variable))
  vaccination<-vaccination[!is.na(vaccination$vactype),] 
  cat('Records left in vaccination file after selection on vac.name:', nrow(vaccination),'\n')
  numberofvaccinationrecordswithvacname<-nrow(vaccination)
  cat('Persons left in vaccination file after selection on vac.name:', length(unique(vaccination$patientid)),'\n')}
  
  #Limit the vaccination file to those persons also in the patients-file
  cat("Merging the vaccination and patient-file\n") #TO BE ABLE TO DO THE CHECKS OF startdate and date of vaccination
  vaccination=merge(vaccination,patients,by="patientid")
  numberofvaccinationrecordswithvacnameandpatient<-nrow(vaccination)
  cat('number of vaccination records with vacname and patient', numberofvaccinationrecordswithvacnameandpatient, '\n')

  #
  ##Remove incomplete data
  #
  
  cat('Records with absent patientid will be removed\n')
  cat(sprintf("patients: patientid is not specified: %d\n",sum(is.na(patients$patientid))), "Removed from database\n")
  patients<-patients[!is.na(patients$patientid),]
  cat(sprintf("vaccination: patientid is not specified: %d\n",sum(is.na(vaccination$patientid))), "Removed from database")
  vaccination<-vaccination[!is.na(vaccination$patientid),]
  cat('duplicates from the patients-file will be removed. N=', sum(duplicated(patients$patientid)))
  patients=patients[!duplicated(patients$patientid),]     #Deleting duplicated patient-records before the merge
  cat('Vaccination records without vaccination-date will be removed. N=', nrow(vaccination[is.na(vaccination$date),]))
  vaccination<-vaccination[!is.na(vaccination$date),]
  
  ##Remove records outside of the patientFU period
  #Removing the records with a vaccination date after studyend
  cat("Number vaccination records with a date after enddate:", nrow(vaccination[vaccination$date>vaccination$enddate,]),"\n")
  vaccinationslate<-nrow(vaccination[vaccination$date>vaccination$enddate,])
  vaccination<-vaccination[vaccination$date<=vaccination$enddate,]
  #Removing the records with a vaccination date before studystart
  cat("Number vaccination records with a date before startdate:", nrow(vaccination[vaccination$date<vaccination$startdate,]),"\n")
  vaccinationsearly<-nrow(vaccination[vaccination$date<vaccination$startdate,])
  vaccination<-vaccination[vaccination$date>=vaccination$startdate,]
  vaccinationsoutside<-vaccinationslate+vaccinationsearly
  vaccinationsinside<- numberofvaccinationrecordswithvacnameandpatient-vaccinationsoutside
  
  #
  ##Change some of the variables
  #
  
  #DoseCombined
  cat('Creating dosecombined')
  vaccination$doserecorded<-as.character(vaccination$doserecorded)
  vaccination$dosederived<-as.character(vaccination$dosederived)
  #DoseRecorded currently has the priority, this should however be programmed flexible
  #Remove the remaining empty ones (not both doserecorded and dosederived)
  cat('Number of times doserecorded is empty:', sum(is.na(vaccination$doserecorded)), '\n')
  cat('Number of times dosederived is empty:', sum(is.na(vaccination$dosederived)), '\n')
  cat('Number of times dosederived and doserecorded are empty:', sum(is.na(vaccination$dosederived) & is.na(vaccination$doserecorded)), '\n')
  cat(sprintf("Number of times discordance between 'dosederived' and 'doserecorded' is present (not taking empty into account): %d\n",
              sum(vaccination[(!is.na(vaccination$doserecorded) & !is.na(vaccination$dosederived)),]$doserecorded !=
                    vaccination[(!is.na(vaccination$doserecorded) & !is.na(vaccination$dosederived)),]$dosederived)), "Currently doseRecorded is used for further analysis\n")
  
 if (dose.name=='doserecorded'){
  vaccination$dosecombined<-ifelse(!is.na(vaccination$doserecorded), as.character(vaccination$doserecorded), as.character(vaccination$dosederived))} else {
    vaccination$dosecombined<-ifelse(!is.na(vaccination$dosederived), as.character(vaccination$dosederived), as.character(vaccination$doserecorded))
  }
  
   

  for (i in c(1:length(dose))){
    vaccination[grepl(dose[i], vaccination$dosecombined), paste('dose', i)]<-dose[i]
    if(is.null(vaccination[grepl(dose[i], vaccination$dosecombined), paste('dose', i)])){cat('Number of records with required dose', dose[i], '= 0 \n')}}
  #from wide to long formate
  vaccination<-subset(vaccination, select=-c(dosecombined, dosederived, doserecorded))
  vaccination<-melt(vaccination, id.vars=c('date', 'patientid', 'vactype', 'atc', 'birth_year', 'birthdate', 'startdate', 'enddate'), value.name='dosecombined')
  vaccination<-subset(vaccination, select=-c(variable))

  
  vaccination<-vaccination[!is.na(vaccination$dosecombined),] 

  vaccination=vaccination[order(vaccination$patientid, vaccination$date, vaccination$dosecombined),]
  vacrecordswithdoseofinterest<-nrow(vaccination)

  
  ##
  ###Vaccination Definition module
  ##

 
  ##1. Minimum necessary distance rule
  # Minimum necessary distance, currently set to -1 days
  minimumnecessarydistance<- minimum.necessary.distance
  cat('Checking the distances between the vaccination dates\n')
  cat('Minimum necessary distance currently set to user-defined\n')
  
  vaccination$diffdates<-as.numeric(vaccination$date-(c(NA, vaccination[-nrow(vaccination),]$date)))
  mnd.vaccination<-nrow(vaccination[(duplicated(vaccination$patientid) & vaccination$diffdates<minimumnecessarydistance),])
  vaccination<-vaccination[!(duplicated(vaccination$patientid) & vaccination$diffdates<minimumnecessarydistance),]
  
  #vaccination<-vaccination[!(as.factor(vaccination$patientid) %in% as.factor(mnd.vaccination$patientid)),]
  cat(sprintf("Number of records in which the mimumun necessary distance is not respected: %d\n",mnd.vaccination), "Removed from database\n")
  cat('\n') 
  
 
  ##2. Remove duplicates
  cat('Checking for duplicates (dates and dosecombined)\n')
  duplicate.vaccination<-nrow(vaccination[duplicated(vaccination[c('patientid', 'date', 'dosecombined', 'vactype')]),])
  vaccination<-vaccination[!duplicated(vaccination[c('patientid', 'date', 'dosecombined', 'vactype')]),]
  cat(sprintf("Same vaccine, same person, same date: %d\n",duplicate.vaccination), "Removed from database, earliest record kept\n")
  
  duplicate.dosevaccination<-nrow(vaccination[duplicated(vaccination[c('patientid', 'dosecombined', 'vactype')]),])
  vaccination<-vaccination[!duplicated(vaccination[c('patientid', 'dosecombined', 'vactype')]),]
  cat(sprintf("Same vaccine, same person: %d\n", duplicate.dosevaccination), "Removed from database, earliest record kept\n")
  cat('\n')
  
  
  ##3. Order of the vaccination dates
  cat('Checking the order of the vaccination dates\n')
  cat('Changing the dosecombined if dates not consecutive \n')
  
  vaccination<-vaccination[order(vaccination$patientid, vaccination$date),]
  vaccination.patient.dose<-vaccination[c('patientid', 'dosecombined')]
  vaccination.patient.dose<-vaccination.patient.dose[order(vaccination.patient.dose$patientid, vaccination.patient.dose$dosecombined),]
  
  order.vaccination<-cbind(vaccination, vaccination.patient.dose[c('dosecombined')])
  colnames(order.vaccination)[names(order.vaccination)=="dosecombined"]<-"dosecombined2"
  order.vaccination<-nrow(order.vaccination[order.vaccination$dosecombined!=order.vaccination$dosecombined2,])
  
  vaccination<-subset(vaccination, select=-dosecombined)
  vaccination<-cbind(vaccination, vaccination.patient.dose[c('dosecombined')])
  
  cat(sprintf("Number of vaccination records with consecutive doses but not consecutive dates: %d\n", order.vaccination), "Dosecombined changed\n")   

  cat("Summarizing: total number of records left in vaccination: ",nrow(vaccination))
  cat('\n')
  
  ##
  ###Create wide format of vaccination file
  ##
  
  vaccination<-subset(vaccination, select=-c(diffdates, atc))
  remainingvaccinationrecords<-nrow(vaccination)
  vaccinationforwide<-subset(vaccination, select=c(date, patientid, vactype, dosecombined))
  vaccinationforwide$vactype.dose<-paste(vaccinationforwide$dosecombined, vaccinationforwide$vactype, sep="")
  vaccinationforwide<-reshape(vaccinationforwide, idvar=c( "patientid"), timevar="vactype.dose", direction="wide")
  
  vaccinationkeeplong<-subset(vaccination, select=c(patientid, birth_year, birthdate, startdate, enddate))
  vaccinationkeeplong<-unique(vaccinationkeeplong)
   
  vaccination<-merge(vaccinationforwide, vaccinationkeeplong, by='patientid')

  
  ##Vaccination attrition diagram
  
  
  
  attr_vac<-c( numberofvaccinationrecords, numberofvaccinationrecordswithvacname, numberofvaccinationrecordswithvacnameandpatient,
              vaccinationsinside, vacrecordswithdoseofinterest, mnd.vaccination, duplicate.vaccination, duplicate.dosevaccination, order.vaccination,
              remainingvaccinationrecords)
  names(attr_vac)<-c('Number of vaccination records in the input file', '+ user-defined vacname', '+ present in patientfile',
                     '+ inside patient FU-time (also in study-period)', '+ dose of interest',
                     'Records removed because of minimum distance rule', 'Records removed because, same patient, same vactype, same dose, same date',
                     'Records removed because same patient, same vactype, same dose', 'Vaccination records reordered',
                     'Records remaining for coverage estimation')
  attr_vac<-as.data.frame(attr_vac)
  write.table(attr_vac,paste(output_folder,paste(paste(vac.name, collapse=""),"attr_vac.txt",  sep="_"),sep="/"),sep=",")
  
  return(vaccination)
  
}
