# Supplementary material for: Estimation of vaccination coverage from electronic healthcare records; methods performance evaluation – A contribution of the ADVANCE-project
Source: PLoS One. 2019 Sep 18;14(9):e0222296. doi: 10.1371/journal.pone.0222296 (PMC6750592; doi:10.1371/journal.pone.0222296)
Supplement: S1 R-Code — Functions for coverage estimation. (ZIP) [file pone.0222296.s001.zip › tables_coverage_FP_06102017.R]

tables_coverage<-function(folder, data){

###################
#Create the tables#
###################

##Table 7.5 - Coverage at 6 years of age
#aggregate by gender
table7_5<-aggregate(data[c('CDF', 'IPW', 'KM', 'PP', 'PP.fu')], by=list(data$birthyear, data$dose, data$vactype, data$exposuremonth), FUN=mean, na.rm=T) 
colnames(table7_5)[1:4]<-c('birthyear', 'dose', 'vactype', 'exposuremonth')
#select the records with maximum exposuremonth by birthyear
table7_5m<-table7_5[!is.na(table7_5$PP.fu),]
table7_5_maxexposuremonth<-aggregate(table7_5m$exposuremonth~table7_5m$birthyear, table7_5m, FUN=max)
colnames(table7_5_maxexposuremonth)<-c('year', 'maxexposuremonth')
table7_5<-table7_5[as.character(paste(table7_5$birthyear, table7_5$exposuremonth)) %in% as.character(paste(table7_5_maxexposuremonth$year, table7_5_maxexposuremonth$maxexposuremonth)),]
table7_5<-subset(table7_5, select=-exposuremonth)
#reshape the table
table7_5<-reshape(table7_5, idvar=c('birthyear', 'vactype'), timevar="dose", direction="wide")
#replace NA with 0
table7_5[is.na(table7_5)]<-0
#export the table
write.table(table7_5,paste(paste(vac.name, collapse=""), "table7_5.txt", sep="_"),row.names=F,sep=",")


##Table 7.6 - Number of Doses by birthyear, dose, vactype, exposuremonth
#aggregate by gender
data$eligible.fu<-data$A+data$B+data$C
table7_6.gender<-aggregate(data[c('eligible', 'eligible.fu')], by=list(data$birthyear, data$dose, data$vactype, data$exposuremonth), FUN=sum, na.rm=T) 
table7_6<-aggregate(data[c('CDF', 'IPW', 'KM', 'PP', 'PP.fu')], by=list(data$birthyear, data$dose, data$vactype, data$exposuremonth), FUN=mean, na.rm=T) 
table7_6<-cbind(table7_6.gender[c('eligible', 'eligible.fu')], table7_6)
colnames(table7_6)[1:6]<-c('eligiblef', 'eligible.fu', 'birthyear', 'dose', 'vactype', 'exposuremonth')
#limit to period on which we have actual data
table7_6<-table7_6[!is.na(table7_6$PP.fu),]
#calculate the number of doses from the coverage estimates
table7_6$numdosis<-floor(table7_6$eligiblef*table7_6$PP)
table7_6$numdosis.fu<-floor(table7_6$eligible.fu*table7_6$PP.fu)
#eligible persons by birthyear
maxRows<-by(table7_6, table7_6$birthyear, function(X) X[which.max(X$eligiblef),])
eligible.birthyear<-subset(do.call('rbind', maxRows), select=c(birthyear, eligiblef))
colnames(eligible.birthyear)<-c('birthyear', 'eligible')
#eligible persons by exposuremonth
maxRows<-by(table7_6, table7_6[c('birthyear', 'exposuremonth')], function(X) X[which.max(X$eligiblef),])
eligible.birthyear.month<-subset(do.call('rbind', maxRows), select=c(birthyear, exposuremonth, eligiblef))
colnames(eligible.birthyear.month)<-c('birthyear', 'exposuremonth', 'eligible')

#merge eligible.birthyear
table7_6<-merge(table7_6, eligible.birthyear.month, by=c('birthyear', 'exposuremonth'))

#subset the data
table7_6d<-subset(table7_6, select=c(birthyear, dose, vactype, exposuremonth, eligible, numdosis))
#calculate the number of doses given in a certain month
table7_6d<-table7_6d[order(table7_6d$vactype, table7_6d$dose, table7_6d$birthyear, table7_6d$exposuremonth),]
library(data.table)
setDT(table7_6d)
table7_6d$group<-paste(table7_6d$vactype, table7_6d$dose, table7_6d$birthyear)
setkey(table7_6d, group)
table7_6d<-table7_6d[,numdosis.notcumsum:=c(NA, diff(numdosis)), by=group]
table7_6d[is.na(table7_6d$numdosis.notcumsum), 'numdosis.notcumsum']<-table7_6d[is.na(table7_6d$numdosis.notcumsum), 'numdosis']
table7_6d$numdosis.cumsum<-table7_6d$numdosis
table7_6d$numdosis<-table7_6d$numdosis.notcumsum
table7_6d<-subset(table7_6d, select=-c(numdosis.notcumsum, group))
#reshape the table
table7_6d<-reshape(table7_6d, idvar=c('birthyear', 'vactype', 'eligible', 'exposuremonth'), timevar="dose", direction="wide")
#replace NA with 0
table7_6d[is.na(table7_6d)]<-0

#export the table
write.table(table7_6d,paste(paste(vac.name, collapse=""), "table7_6.txt", sep="_"),row.names=F,sep=",")


##Table 7.4 - Mean age at dose + time between mean ages + number of persons vaccinated
#remove those records on which no actual data exists
table7_4long<-data[!is.na(data$mean.age.vacc),]
table7_4long2<-aggregate(table7_4long[c('mean.age.vacc', 'sd.age.vacc')], by=list(table7_4long$birthyear, table7_4long$dose, table7_4long$vactype), FUN=mean, na.rm=T)
colnames(table7_4long2)[1:3]<-c('birthyear', 'dose', 'vactype')
table7_4<-reshape(table7_4long2[c('birthyear', 'dose', 'vactype', 'mean.age.vacc', 'sd.age.vacc')], idvar=c('birthyear', 'vactype'), timevar='dose', direction='wide')

vacbyyear<-aggregate(table7_4long$A, by=list(table7_4long$birthyear, table7_4long$dose, table7_4long$vactype), FUN=sum)
colnames(vacbyyear)[1:4]<-c('birthyear', 'dose', 'vactype', 'numdoses')
vacbyyear<-reshape(vacbyyear[c('birthyear', 'dose', 'vactype', 'numdoses')], idvar=c('birthyear', 'vactype'), timevar='dose', direction='wide')

eligiblebyyear<-aggregate(table7_4long[c('eligible')], by=list(table7_4long$birthyear), FUN=mean)
colnames(eligiblebyyear)[1:2]<-c('birthyear', 'eligible')

table7_4<-merge(table7_4, eligiblebyyear, by='birthyear')
table7_4<-merge(table7_4, vacbyyear, by=c('birthyear', 'vactype'))

write.table(table7_4,paste(paste(vac.name, collapse=""), "table7_4.txt", sep="_"),row.names=F,sep=",")

}
