# Supplementary material for: Estimation of vaccination coverage from electronic healthcare records; methods performance evaluation – A contribution of the ADVANCE-project
Source: PLoS One. 2019 Sep 18;14(9):e0222296. doi: 10.1371/journal.pone.0222296 (PMC6750592; doi:10.1371/journal.pone.0222296)
Supplement: S2 R-Code — The four simulation scenarios. (ZIP) [file pone.0222296.s002.zip]

Archive with 4 entries (4 files):
- scenario1.R
- scenario2.R
- scenario3.R
- scenario4.R
