# Supplementary material for: Estimation of vaccination coverage from electronic healthcare records; methods performance evaluation – A contribution of the ADVANCE-project
Source: PLoS One. 2019 Sep 18;14(9):e0222296. doi: 10.1371/journal.pone.0222296 (PMC6750592; doi:10.1371/journal.pone.0222296)
Supplement: S2 R-Code — The four simulation scenarios. (ZIP) [file pone.0222296.s002.zip › scenario2.R]

# ADVANCE: ESTIMATING COVERAGE IN CASE OF INCOMPLETE FOLLOW_up
# HISTORY:
#  Kaat Bollaerts (9/12/15): first version
#  Toon Braeye (07/01/16): different patterns of missingness - add new estimator (method 5)
#  Kaat Bollaerts (08/01/16); QC + cleaning code + random dob + suggestion extension method 5
#  Tom Cattaert (20/01/16): QC
#  Kaat Bollaerts (01/02/16): modifications + kernel density estimation
#  Tom Cattaert (02/02/16): solving instability numerical integration
#--------------------------------------------------------------------------------

##load the libraries
library(xlsx)            # For exporting to excel
library(lubridate)       # For manipulating date variables
library(plyr)            # For fast aggregating data
library(tictoc)
library (plyr)             #for the count-function
library(data.table)
library(reshape2)
library(ggplot2)
library(cowplot)
#library (caTools)          #for a sum-function without rounding errors

output.folder<-"c:/users/tbraeye/dropbox/advance/coverage/article/submissionStatisticsinMedicalResearch"

setwd("c:/users/tbraeye/dropbox/advance/coverage")
##compile the necessary functions (#fingerprinting scripts)
sapply(list.files(pattern="[.]R$", path="fingerprintingscripts2", full.names=T), source)

test.all<-data.frame()
start.time<-Sys.time()

for (proportion.altered.FU in c(0, 0.3, 0.5, 0.7, 0.9)){
for (i in 1:100){
  ##set the working directory
  setwd("c:/users/tbraeye/dropbox/advance/coverage")
  
  #-------------------------------
  #  parameters simulation study
  #-------------------------------
  
  N <- 10000                                                  # sample size
  
  #ncov <- c(0.3)
  #ii <- c(0.5)  
  
  # birthyear of interest = 2010
  # start and end date of the entire FU period: start 2010 till end 2011 
  start10 <- as.Date('01-Jan-00',format='%d-%b-%y')             
  end10 <- as.Date('31-Dec-00',format='%d-%b-%y')
  startfu <- start10
  endfu <- end10 
  
  #-------------------------------------
  # create Vaccination & patients - file
  #-------------------------------------
  birthdate<-start10
  patientid<-paste(c(1:N), 'a', sep="")
  ATC<-NA
  brand<-NA
  gender<-sample(c('F', 'M'), N, replace = T)
  
  ##aPE 100% vaccination coverage
  # #weibull-distribution
  age.at.vaccination<-(round(rweibull(N, shape=1, scale=30))+28)
  #uniform distribution
  # age.at.vaccination<-sample(c(1:365*2), N, replace=T)
  
  ##aPE 90% vaccination coverage
  age.at.vaccination.09<-c(sample(age.at.vaccination, N*0.9), rep(NA, N*0.1))   # age at vaccination # in days
  age.at.vaccination.09.floored<-floor(age.at.vaccination.09/7)
  age.at.vaccination.09<-age.at.vaccination.09.floored*7
  
  date.09<-birthdate + sample(age.at.vaccination.09)                                        # YYYYMMDD
  date.09.late<-(date.09-birthdate)>4*30.4
  date.09.late[is.na(date.09.late)]<-F
  
  # ##aPE 50% vaccination coverage
  # age.at.vaccination.05<-c(sample(age.at.vaccination, N*0.5), rep(NA, N*0.5))    # age at vaccination # in days
  # date.05<-birthdate + sample(age.at.vaccination.05)                                        # YYYYMMDD
  # 
  # ##aPE 30% vaccination coverage
  # age.at.vaccination.03<-c(sample(age.at.vaccination, N*0.3), rep(NA, N*0.7))    # age at vaccination # in days
  # date.03<-birthdate + sample(age.at.vaccination.03)                                        # YYYYMMDD
  
  #-----------------------
  # Missingness scenario's
  #-----------------------
  ###Everybody in complete FU
  #startdate and enddate
  startdate<- rep(birthdate, N)
  enddate<- rep(endfu, N)                                                                            # 2 years of fu in case of complete fu               
  
  
  # proportion with an altered FU date proportion.altered.FU=0.3
  altered.FUpos<-sample(seq(from=0, to=364, by=1), N*proportion.altered.FU, replace=T)
  altered.FUpos<-c(altered.FUpos, rep(0, 10000-length(altered.FUpos)))
  altered.FUpos<-sample(altered.FUpos)
  
  altered.FUpos.floored<-floor(altered.FUpos/7)
  altered.FUpos<-altered.FUpos.floored*7
  
  altered.FUneg<-sample(seq(from=1, to=364, by=1), N*proportion.altered.FU, replace=T)
  altered.FUneg<-c(altered.FUneg, rep(0, 10000-length(altered.FUneg)))
  altered.FUneg<-sample(altered.FUneg)
  
  altered.FUneg.floored<-floor(altered.FUneg/7)
  altered.FUneg<-altered.FUneg.floored*7
  
  ###Uniform missingness, no intermittent missingness
  # startdate<-startdate+altered.FUpos
   enddate<-enddate-altered.FUneg
###Only right censoring
# enddate[1:(length(altered.FU))]<-enddate[1:(length(altered.FU))]-altered.FU[1:(length(altered.FU))]

###Only left censoring
# startdate[length(altered.FU):length(altered.FU)]<-altered.FU[1:length(altered.FU)]

# ###Dependend missingness, startdate is resampled from c('startdate', 'date.09', 'date.05', 'date.03') in combination with the uniform missingness
# eachrow <- function(x) {(sample(x,1))}
# enddate.dep <- apply(cbind(enddate[date.09.late & altered.FUneg!=0], date.09[date.09.late & altered.FUneg!=0]), 1, eachrow)
# # enddate.changed<-enddate[altered.FUpos!=0 & date.09.late]
# # enddate.dep[is.na(enddate.dep)]<-enddate.changed[is.na(enddate.dep)]
# enddate.dep<-as.Date(enddate.dep, origin = "1970-01-01")
# enddate[date.09.late & altered.FUneg!=0]<-enddate.dep

# enddate.dep <- apply(cbind(enddate[altered.FUneg!=0 & date.09.late & enddate<date.09], date.09[altered.FUneg!=0 & date.09.late & enddate<date.09]), 1, eachrow)
# enddate.dep<-as.Date(enddate.dep, origin = "1970-01-01")
# enddate[altered.FUneg!=0 & date.09.late & enddate<date.09]<-enddate.dep

startdate[enddate-startdate<0 &  1:5000]<-startdate[enddate-startdate<0 &  1:5000]
enddate[enddate-startdate<0 &  5001:10000]<-endfu
# startdate2<-pmin(startdate, enddate)
# enddate<-pmax(startdate, enddate)
# startdate<-startdate2


#----------------------------------------------
# write away the patients and vaccinations file
#----------------------------------------------
# set in the 'YYYYMMDD'-format
birthdate.f<-format(birthdate, format='%Y%m%d')                           
startdate.f<-format(startdate, format='%Y%m%d')
enddate.f<-format(enddate, format='%Y%m%d')

date.09.f<-format(date.09, format='%Y%m%d')                                     
# date.05.f<-format(date.05, format='%Y%m%d')                                     
# date.03.f<-format(date.03, format='%Y%m%d')                                     

# create te data.frames
doserecorded<-'A1'
vactype<-'aPE09'
vaccinations.09 <-data.frame(patientid=as.character(patientid),  vactype=as.character(vactype), dosederived=as.character(doserecorded), ATC=ATC, brand=brand,
                          date=as.character(date.09.f), doserecorded=as.character(doserecorded))

vaccinations<-rbind(vaccinations.09)

patients     <-data.frame(birthdate=as.character(birthdate.f), patientid=as.character(patientid), startdate=as.character(startdate.f), enddate=as.character(enddate.f))

# write.table(vaccinations, 'simulated_data/simvac.csv', sep=",", row.names = F)
# write.table(patients,'simulated_data/simpat.csv', sep=",", row.names = F)
# print(patients[order(patients$patientid),])

#-------------------------------
#  run simulation model
#-------------------------------
folder="simulated_data"                       #fill in the path of the folder, a "results" folder will be created whitin the folder
scripts="fingerprintingscripts"
patients_file="simpat.csv"                 #fill in the name of the patients_file, include the extension (.csv or .txt)
vaccination_file="simvac.csv"          #fill in the name of the vaccination_file, include the extension (.csv or .txt)
events_file=NA                     #fill in the name of the events_file, include the extension (.csv or .txt)
date_format= "YYYYmmdd"                           #define the date format (options: "YYYYmmdd"=>"%Y%m%d", "YYYY-mm-dd"=>"%Y-%m-%d", "YYYY/mm/dd"=>"%Y/%m/%d")
studystart=format(startfu, '%Y%m%d')                            #define the startdate of the study period
studyend=format(end10, '%Y%m%d')                              #define the enddate of the study period
useATC=F                                          #currently not supported
vac.name=c('aPE09')                   #the vaccines for which you want the coverage (other possibilities uPE, MEA, INF)
dose.name= 'doserecorded'                         #doserecorded or dosederived
dose= c('A1')             #dose(s) for which you want to estimate the coverage (D1 or A1 instead of P1 are also possible)
age.at.endFU.CC=50                                  #to define 'complete' cases used for the density estimation, we select those that had FU till age (in days) 
age.at.startFU.CC=1
age.at.startFU.inclusion=400                                 #we only include persons who start FU at a certain age (in days)
birthyearsofinterest=c(2000)                   #the birthyears for which the function should estimate the coverage c(1995, 2010) selects the years 1995 and 2010
minimum.necessary.distance=0                   #Number of days between vaccinations (if the number of days is less, the last vaccination record will be removed)
gender=NA                                      #NA = coverage estimation irrespective of gender, 'F'=coverage estimates for females, 'M'=coverage estimates for males
run.ID='scenario2'                                  #Part of the name of the folder with the results, default is vac.name
use.CDF=T
stopping.age=1                                  #defines the window for which coverage is calculated (stopping age) within studyperiod
starting.age=0                                  #defines the window for which coverage is calculated (starting age) within studyperiod
use.CDF=T                                       #set to F to not calculate CDF-estimates, but have speed gains
dose.combination=NA

patients.file.cleaning=T
vaccination.file.cleaning=T
estimate.coverage=T                               #if you want to estimate the coverage, you should clean the patient and vaccination files first

# #read in data first
##4. load your data into the R working space
# patients_file = read.table(paste(folder,patients_file,sep="/"), sep = ",", header = T, na.strings=c("NA", "NaN", ""))
# vaccination_file = read.table(paste(folder,vaccination_file,sep="/"), sep = ",", header = T, na.strings=c("NA", "NaN", ""))
#run the function
test<-fingerprint(folder, scripts, patients_file=patients, vaccination_file=vaccinations, date_format, 
                  useATC, patients.file.cleaning, vaccination.file.cleaning,
                  studystart, studyend, estimate.coverage, vac.name, dose.name,
                  dose, dose.combination, minimum.necessary.distance, age.at.endFU.CC, age.at.startFU.inclusion,
                  birthyearsofinterest, gender, run.ID, stopping.age, starting.age, use.CDF, age.at.startFU.CC)


# #include the real coverage
date.studystart <- as.Date(as.character(studystart), '%Y%m%d')
date.studyend   <- as.Date(as.character(studyend), '%Y%m%d')
year.studystart <- as.numeric(format(date.studystart, format='%Y'))
year.studyend   <- as.numeric(format(date.studyend, format='%Y'))

for (birthyear in birthyearsofinterest){

  start <- max(date.studystart, as.Date(paste(birthyear, ('0101')), '%Y%m%d'), as.Date(paste(birthyear+starting.age, ('0101')), '%Y%m%d'), na.rm=T)
  end   <- min(date.studyend, start + stopping.age*365.25, na.rm=T)
  FU_period<-as.numeric(end-start)
    age.in.weeks<-seq(floor(as.numeric(start-as.Date(paste(birthyear, ('0101')), '%Y%m%d'))/7), floor(as.numeric(start-as.Date(paste(birthyear, ('0101')), '%Y%m%d'))/7+FU_period/7)-1, by=1)}
    
#true coverage of one year
age.at.vaccination.week<-floor((as.numeric(age.at.vaccination.09))/7)
true.coverage<-merge(data.frame(age.in.weeks), as.data.frame(table(age.at.vaccination.week)), by.x='age.in.weeks', by.y='age.at.vaccination.week', all.x=T)
true.coverage[is.na(true.coverage)]<-0
true.coverage$cumsum<-cumsum(true.coverage$Freq)
true.coverage$agemonth<-floor(true.coverage$age.in.weeks/4.35)
true.coverage.09<-(aggregate(true.coverage['cumsum'],
                            by=list(true.coverage$age.in.weeks),
                            FUN=mean, na.rm=T))$cumsum

TC<-c(true.coverage.09/N)
test<-cbind(test, TC)
test$proportion.altered<-proportion.altered.FU

# ##Bootstrapping
# test.bootstrap.all<-data.frame()
# 
# for(j in 1:1){
#   setwd("c:/users/tbraeye/dropbox/advance/coverage")
#   patients_bootstrap<-patients[sample(1:N, replace=T),]
# test.bootstrap<-fingerprint(folder, scripts, patients_bootstrap, vaccination_file=vaccinations, date_format, 
#                   useATC, patients.file.cleaning, vaccination.file.cleaning,
#                   studystart, studyend, estimate.coverage, vac.name, dose.name,
#                   dose, minimum.necessary.distance, age.at.endFU.CC, age.at.startFU.inclusion,
#                   birthyearsofinterest, gender, run.ID, stopping.age, starting.age, use.CDF, age.at.startFU.CC)
# test.bootstrap$proportion.altered<-proportion.altered.FU
# test.bootstrap.all<-rbind(test.bootstrap, test.bootstrap.all)
# }
# bootstrap.LL<-aggregate(test.bootstrap.all[c('CDF', 'IPW', 'PP.fu', 'PP', 'KM', 'CC')],
#                              by=list(test.bootstrap.all$exposuremonth, test.bootstrap.all$vactype, test.bootstrap.all$proportion.altered),
#                              function(x) quantile(x, 0.025))
# colnames(bootstrap.LL)<-c('exposuremonth','vactype','proportion.altered','CDF2.5', 'IPW2.5', 'PP.fu2.5', 'PP2.5', 'KM2.5', 'CC2.5')
# bootstrap.UL<-aggregate(test.bootstrap.all[c('CDF', 'IPW', 'PP.fu', 'PP', 'KM', 'CC')],
#                         by=list(test.bootstrap.all$exposuremonth, test.bootstrap.all$vactype, test.bootstrap.all$proportion.altered),
#                         function(x) quantile(x, 0.975))
# colnames(bootstrap.UL)<-c('exposuremonth','vactype','proportion.altered','CDF97.5', 'IPW97.5', 'PP.fu97.5', 'PP97.5', 'KM97.5', 'CC97.5')
# 
# bootstrap<-cbind(bootstrap.LL, bootstrap.UL[c('CDF97.5', 'IPW97.5', 'PP.fu97.5', 'PP97.5', 'KM97.5', 'CC97.5')])
# test<-merge (test, bootstrap, by=c('exposuremonth','vactype','proportion.altered'))
# 
 test.all<-rbind(test, test.all)

}
}
# 
# ###############
# # Test - Plot #
# ###############
# #line-plot of all methods over age in months
# pdf(paste('scenario2', 'single_run_methods_over_ageinmonths_0.95altered.tiff', sep="_"))
# test.09<-test[test$vactype=='combination',]
# test.09.subset<-subset(test.09, select=c(age.in.weeks, TC, IPW, CDF, PP, PP.fu, KM, CC))
# test.09.m<-melt(test.09.subset, id=c('age.in.weeks'))
# colnames(test.09.m)[1:2]<-c('age.in.months', 'method')
# print(ggplot(data=test.09.m, aes(x=age.in.months, y=value, group=method, col=method)) + geom_line() + scale_x_continuous(limits = c(5, 24))) 
# dev.off()
# 
# #single method with confidence interval and true coverage
# pdf(paste('scenario2', 'single_run_methods_over_ageinmonths_CI.tiff', sep="_"))
# print(ggplot(data=test.09, aes(x=age.in.weeks, y=TC)) + geom_line() + scale_x_continuous(limits = c(5, 24)) +
#         geom_line(aes(x=age.in.weeks, y=PP, col='PP')) + geom_ribbon(aes(ymin=PP2.5,ymax=PP97.5),alpha=0.3) +
#         geom_line(aes(x=age.in.weeks, y=PP.fu, col='PP.fu')) + geom_ribbon(aes(ymin=PP.fu2.5,ymax=PP.fu97.5),alpha=0.3) +
#         geom_line(aes(x=age.in.weeks, y=CC, col='CC')) + geom_ribbon(aes(ymin=CC2.5,ymax=CC97.5),alpha=0.3) +
#         geom_line(aes(x=age.in.weeks, y=KM, col='KM')) + geom_ribbon(aes(ymin=KM2.5,ymax=KM97.5),alpha=0.3) +
#         geom_line(aes(x=age.in.weeks, y=IPW, col='IPW')) + geom_ribbon(aes(ymin=IPW2.5,ymax=IPW97.5),alpha=0.3) +
#         geom_line(aes(x=age.in.weeks, y=CDF, col='CDF')) + geom_ribbon(aes(ymin=CDF2.5,ymax=CDF97.5),alpha=0.3))
# dev.off()


####################
# Summary measures #
####################
# 
# ###TC in CI
# test.all$TCinKM<-ifelse(test.all$TC<=test.all$KM97.5 & test.all$TC>=test.all$KM2.5, 1, 0)
# test.all$TCinPP<-ifelse(test.all$TC<=test.all$PP97.5 & test.all$TC>=test.all$PP2.5, 1, 0)
# test.all$TCinPP.fu<-ifelse(test.all$TC<=test.all$PP.fu97.5 & test.all$TC>=test.all$PP.fu2.5, 1, 0)
# test.all$TCinCDF<-ifelse(test.all$TC<=test.all$CDF97.5 & test.all$TC>=test.all$CDF2.5, 1, 0)
# test.all$TCinIPW<-ifelse(test.all$TC<=test.all$IPW97.5 & test.all$TC>=test.all$IPW2.5, 1, 0)
# test.all$TCinCC<-ifelse(test.all$TC<=test.all$CC97.5 & test.all$TC>=test.all$CC2.5, 1, 0)
# 
# TCinCI<-aggregate(test.all[c('FUfraction', 'TCinKM', 'TCinPP', 'TCinPP.fu', 'TCinCDF', 'TCinIPW', 'TCinCC')], 
#                 by=list(test.all$vactype, test.all$proportion.altered),
#                 function(x) mean(x))
# colnames(TCinCI)<-c('coverage', 'missingness', 'FUfraction', 'KM', 'PP', 'PP.fu', 'CDF', 'IPW', 'CC')
# 
# #plot of TCinCI of all estimates over the proportion of altered start/enddates by 90% coverage
# TCinCI.09<-TCinCI[TCinCI$coverage=='aPE09',]
# TCinCI.09.long<-melt(TCinCI.09, id=c('coverage',"missingness"))
# colnames(TCinCI.09.long)[3]<-'method'
# ggplot(TCinCI.09.long, aes(x=missingness, y=value, group=method, col=method)) + geom_line()
# 
# pdf(paste('scenario2', 'Proportion_TCinCI.tiff', sep="_"))
# TCinCI.09<-subset(TCinCI.09, select=-missingness)
# TCinCI.09.long<-melt(TCinCI.09, id=c('coverage',"FUfraction"))
# colnames(TCinCI.09.long)[3]<-'method'
# print(ggplot(TCinCI.09.long, aes(x=FUfraction, y=value, group=method, col=method)) + geom_line(size=1) +  theme_bw() +
#         scale_color_discrete(breaks=c("PP","CC","PP.fu","KM","IPW","CDF")) +
#         xlab('Proportion of available FU-time') + ylab('Proportion of true coverage in 95%CI'))
# dev.off()

###Summary measures
##SE
test.all$RD.CDF     <- ifelse(is.na((test.all$CDF-test.all$TC)/test.all$TC), 0, (test.all$CDF-test.all$TC)/test.all$TC)
test.all$RD.IPW     <- ifelse(is.na((test.all$IPW-test.all$TC)/test.all$TC), 0, (test.all$IPW-test.all$TC)/test.all$TC)
test.all$RD.KM      <- ifelse(is.na((test.all$KM-test.all$TC)/test.all$TC), 0, (test.all$KM-test.all$TC)/test.all$TC)
test.all$RD.PP      <- ifelse(is.na((test.all$PP-test.all$TC)/test.all$TC), 0, (test.all$PP-test.all$TC)/test.all$TC)
test.all$RD.PP.fu   <- ifelse(is.na((test.all$PP.fu-test.all$TC)/test.all$TC), 0, (test.all$PP.fu-test.all$TC)/test.all$TC)
test.all$RD.CC      <- ifelse(is.na((test.all$CC-test.all$TC)/test.all$TC), 0, (test.all$CC-test.all$TC)/test.all$TC)

RD<-aggregate(test.all[c('FUfraction', 'RD.CDF', 'RD.IPW', 'RD.KM', 'RD.PP', 'RD.PP.fu', 'RD.CC')], 
              by=list(test.all$vactype, test.all$proportion.altered),
              function(x) (mean(x)))
colnames(RD)<-c('coverage', 'missingness', 'FUfraction', 'CDF', 'IPW', 'KM', 'PP', 'PP.fu', 'CC')

RD.long<-melt(RD, id=c('coverage',"missingness"))
colnames(RD.long)[3]<-'method'
ggplot(RD.long, aes(x=missingness, y=value, group=method, col=method)) + geom_line()

RD<-subset(RD, select=-missingness)
RD.long<-melt(RD, id=c('coverage',"FUfraction"))
colnames(RD.long)[3]<-'method'
RD.long$method<- factor(RD.long$method, levels = c('PP', 'CC', 'PP.fu', 'KM', 'IPW', 'CDF'))

RD.long$mFUfraction<-1-RD.long$FUfraction
RDoveravailableFUtime<-ggplot(RD.long, aes(x=mFUfraction, y=value, group=method, col=method, lty=method)) + geom_line(size=1) +  theme_bw() +
  ylim(-0.15, 0.05) + xlab('Proportion of missing FU-time') + ylab('RD')

setEPS()
postscript(paste('scenario2', 'RD_over_availableFUtime.eps', sep="_"))
print(RDoveravailableFUtime)
dev.off()

tiff(paste('scenario2', 'RD_over_availableFUtime.tiff', sep="_"), width = 600, height = 600, res=120)
RD.long$mFUfraction<-1-RD.long$FUfraction
print(RDoveravailableFUtime)
dev.off()

###RMSE
##SE
test.all$RMSE.CDF     <- (test.all$CDF-test.all$TC)^2
test.all$RMSE.IPW     <- (test.all$IPW-test.all$TC)^2
test.all$RMSE.KM      <- (test.all$KM-test.all$TC)^2
test.all$RMSE.PP      <- (test.all$PP-test.all$TC)^2
test.all$RMSE.PP.fu   <- (test.all$PP.fu-test.all$TC)^2
test.all$RMSE.CC      <- (test.all$CC-test.all$TC)^2

##RM
RMSE<-aggregate(test.all[c('FUfraction', 'RMSE.CDF', 'RMSE.IPW', 'RMSE.KM', 'RMSE.PP', 'RMSE.PP.fu', 'RMSE.CC')], 
                by=list(test.all$vactype, test.all$proportion.altered),
                function(x) mean(x, na.rm=T))
colnames(RMSE)<-c('coverage', 'missingness', 'FUfraction', 'CDF.ns', 'IPW.ns', 'KM.ns', 'PP.ns', 'PP.fu.ns', 'CC.ns')
RMSE$CDF<-sqrt(RMSE$CDF.ns)
RMSE$IPW<-sqrt(RMSE$IPW.ns)
RMSE$KM<-sqrt(RMSE$KM.ns)
RMSE$PP<-sqrt(RMSE$PP.ns)
RMSE$PP.fu<-sqrt(RMSE$PP.fu.ns)
RMSE$CC<-sqrt(RMSE$CC.ns)
RMSE<-subset(RMSE, select=-c(CDF.ns, IPW.ns, KM.ns, PP.ns, PP.fu.ns, CC.ns))

#plot of RMSE of all estimates over the proportion of altered start/enddates by 90% coverage
RMSE.09<-RMSE[RMSE$coverage=='combination',]
RMSE.09.long<-melt(RMSE.09, id=c('coverage',"missingness"))
colnames(RMSE.09.long)[3]<-'method'
ggplot(RMSE.09.long, aes(x=missingness, y=value, group=method, col=method, lty=method)) + geom_line()

RMSE.09<-subset(RMSE.09, select=-missingness)
RMSE.09.long<-melt(RMSE.09, id=c('coverage',"FUfraction"))
colnames(RMSE.09.long)[3]<-'method'
RMSE.09.long$method<- factor(RMSE.09.long$method, levels = c('PP', 'CC', 'PP.fu', 'KM', 'IPW', 'CDF'))
RMSE.09.long$mFUfraction<-1-RMSE.09.long$FUfraction

RMSEoveravailableFUtime<-print(ggplot(RMSE.09.long, aes(x=mFUfraction, y=value, group=method, col=method, lty=method)) + geom_line(size=1) +  theme_bw() +
                                 ylim(0, 0.15) + xlab('Proportion of missing FU-time') + ylab('RMSE'))

setEPS()
postscript(paste('scenario2', 'RMSE_over_availableFUtime.eps', sep="_"))
print(RMSEoveravailableFUtime)
dev.off()

tiff(paste('scenario2', 'RMSE_over_availableFUtime.tiff', sep="_"), width = 600, height = 600, res=120)
print(RMSEoveravailableFUtime) 
dev.off()

#age specific plot for RD
RD.week<-aggregate(test.all[c('FUfraction', 'RD.CDF', 'RD.IPW', 'RD.KM', 'RD.PP', 'RD.PP.fu', 'RD.CC')], 
                   by=list(test.all$vactype, test.all$proportion.altered, test.all$age.in.weeks),
                   function(x) (mean(x)))
colnames(RD.week)<-c('coverage', 'missingness', 'age.in.weeks', 'FUfraction', 'CDF', 'IPW', 'KM', 'PP', 'PP.fu', 'CC')

RD.week2<-subset(RD.week, select=-(FUfraction))
RD.week.long<-melt(RD.week2, id=c('coverage',"missingness","age.in.weeks"))
colnames(RD.week.long)[4]<-'method'
RD.week.long$method<- factor(RD.week.long$method, levels = c('PP', 'CC', 'PP.fu', 'KM', 'IPW', 'CDF'))

RDoverageinweeks<-ggplot(RD.week.long[RD.week.long$missingness==0.9 & RD.week.long$method!='FUfraction',], aes(x=age.in.weeks, y=value, group=method, col=method, lty=method)) + geom_line(size=1) +  theme_bw() +
  ylim(-0.15, 0.05) +  xlab('Age in weeks') + ylab('RD')

setEPS()
postscript(paste('scenario2', 'RD_over_ageinweeks.eps', sep="_"))
print(RDoverageinweeks)
dev.off()

tiff(paste('scenario2', 'RD_over_ageinweeks.tiff', sep="_"), width = 600, height = 600, res=120)
print(RDoverageinweeks)
dev.off()

#Create a multiplot
legend<-extractLegend(RMSEoveravailableFUtime + theme(legend.position='bottom'))

tiff(paste(output.folder, paste('scenario1', 'multiplot_scenario2.tiff', sep="_"), sep='/'), width = 1200, height = 1200, res=120)
print(plot_grid(RMSEoveravailableFUtime + theme(legend.position="none"), RDoveravailableFUtime + theme(legend.position="none"), RDoverageinweeks + theme(legend.position="none"),
                legend, ncol=1, rel_heights=c(1,1,1,0.5), labels=c('A', 'B', 'C', '')))
dev.off()


#Save the output
test.all.weibull.depc<-test.all
write.table(test.all.weibull.depc,"scenario2.csv",sep=",")

end.time<-Sys.time()
time.taken<-end.time-start.time
time.taken
